# Supplementary material for: Characterizing the flavodoxin landscape in Clostridioides difficile
Source: Microbiol Spectr. 2024 Feb 6;12(3):e01895-23. doi: 10.1128/spectrum.01895-23 (PMC10913485; doi:10.1128/spectrum.01895-23)
Supplement: Table S1 — Flavodoxin alignment. [file spectrum.01895-23-s0002.xlsx]

## Sheet: Tabelle1
Table S1: One-to-one alignment of flavodoxin amino acid sequence identity and similarity
		similarity [%]
	CD0810	CD1458	CD1679	CD1999	CD2207	CD2684	CD2825	CD3121
CD0810	100	31,30	34,10	25,50	30,50	27,90	25,30	19,60
CD1458	20.2	100	23,40	27,60	23,60	33,00	19,40	39,00
CD1679	13.187	17.225	100	37,30	33,90	16,40	25,40	28,10
CD1999	14.062	16.837	13.609	100	31,30	19,80	15,20	18,60
CD2207	14.721	17.273	22.404	14.525	100	27,70	34,70	26,10
CD2684	12.558	14.667	11.765	7.983	16.364	100	31,80	21,90
CD2825	20.619	13.793	14.428	10	17.617	14.091	100	20,80
CD3121	10.769	9.932	12.109	11.364	13.06	11.986	16.226	100
	identity [%]
