# Supplementary material for: Characterizing the flavodoxin landscape in Clostridioides difficile
Source: Microbiol Spectr. 2024 Feb 6;12(3):e01895-23. doi: 10.1128/spectrum.01895-23 (PMC10913485; doi:10.1128/spectrum.01895-23)
Supplement: Table S2 — Flavodoxin homologs. [file spectrum.01895-23-s0003.xlsx]

## Sheet: Homology
Table S2: Flavodoxin homologs from other species.
Blast search of the eight flavodoxin protein sequences , shown are the 20 species with the highest percent identity.
Query Gene	Scientific Name	Description	Percent Identity	E value	Bit Score	Query Cover	Accession Lenght	Accession
CD0810 (FloX)	Clostridium uliginosum	flavodoxin domain-containing protein	62.73	2e-67	212	0.99	161	WP_090092573.1
	Clostridium weizhouense	flavodoxin domain-containing protein	61.49	2e-64	204	0.99	161	WP_219778385.1
	Clostridium saccharobutylicum	flavodoxin family protein	60.25	1e-63	202	0.99	160	WP_022744155.1
	Clostridium sartagoforme	flavodoxin domain-containing protein	60.25	1e-59	192	0.99	161	WP_016207048.1
	Clostridium nigeriense	flavodoxin family protein	59.88	1e-60	195	1	165	WP_066894652.1
	Clostridium gelidum	flavodoxin family protein	59.63	2e-63	202	0.99	160	WP_224034935.1
	Clostridium gallinarum	flavodoxin family protein	59.63	5e-59	191	0.99	165	WP_191749077.1
	Clostridium moniliforme	flavodoxin domain-containing protein	59.26	4e-61	196	0.99	160	WP_209796477.1
	Clostridium magnum	flavodoxin domain-containing protein	59.01	1e-63	202	0.99	160	WP_066622229.1
	Victivallis lenta	flavodoxin domain-containing protein	58.39	3e-57	187	0.99	164	WP_106055012.1
	Romboutsia maritimum	flavodoxin domain-containing protein	58.02	4e-60	194	0.99	160	WP_095405477.1
	Clostridium butyricum	flavodoxin family protein	57.93	4e-60	194	0.99	163	WP_191024220.1
	Sporohalobacter salinus	flavodoxin family protein	57.14	2e-59	192	0.99	161	WP_204990057.1
	Bacteroides luti	flavodoxin domain-containing protein	56.79	2e-58	189	1	165	WP_073399733.1
	Caproicibacterium amylolyticum	flavodoxin domain-containing protein	56.79	7e-58	188	1	165	WP_212507935.1
	Clostridium bornimense	flavodoxin domain-containing protein	56.52	2e-57	187	0.99	160	WP_044040327.1
	Clostridium taeniosporum	flavodoxin family protein	56.52	5e-56	183	0.99	162	WP_069680475.1
	Clostridium botulinum	flavodoxin family protein	54.94	7e-55	181	1	163	WP_041081582.1
	Desulfofarcimen acetoxidans	flavodoxin domain-containing protein	54.94	1e-53	177	0.99	162	WP_042316523.1
	Acetohalobium arabaticum	flavodoxin family protein	54.32	3e-59	191	1	161	WP_013278207.1
CD1458 (WrbA)	Massiliimalia massiliensis	flavodoxin family protein	54.55	3e-62	202	0.97	196	WP_077532242.1
	Massiliimalia timonensis	flavodoxin family protein	52.11	2e-61	199	0.98	197	WP_093989720.1
	Sedimentibacter acidaminivorans	flavodoxin family protein	49.21	6e-51	173	0.97	194	WP_209512649.1
	Peptoclostridium litorale	flavodoxin family protein	45.9	8e-46	160	0.94	193	WP_038261217.1
	Sedimentibacter saalensis	flavodoxin family protein	45.5	8e-50	170	0.97	193	WP_145078430.1
	Inediibacterium massiliense	NAD(P)H-dependent oxidoreductase	43.98	3e-45	158	0.98	189	WP_053955158.1
	Sedimentibacter hydroxybenzoicus	flavodoxin family protein	43.92	6e-46	160	0.97	193	WP_179237058.1
	Clostridium estertheticum	NAD(P)H-dependent oxidoreductase	43.92	8e-45	157	0.97	189	WP_164960140.1
	Hungatella hathewayi	flavodoxin family protein	43.68	3e-52	176	0.98	194	WP_055656891.1
	Hungatella effluvii	NAD(P)H-dependent oxidoreductase	43.16	4e-51	173	0.98	194	WP_242354496.1
	Crassaminicella profunda	NAD(P)H-dependent oxidoreductase	40.21	3e-41	148	0.97	189	WP_223036620.1
	Fuchsiella alkaliacetigena	NAD(P)H-dependent oxidoreductase	39.53	5e-33	127	0.86	174	WP_248664486.1
	Hymenobacter psychrophilus	NAD(P)H-dependent oxidoreductase	35.57	2e-26	110	0.95	203	WP_092738553.1
	Hymenobacter amundsenii	NAD(P)H-dependent oxidoreductase	35.23	9e-25	106	0.95	203	WP_088462516.1
	Hymenobacter wooponensis	NAD(P)H-dependent oxidoreductase	34.72	1e-23	103	0.95	203	WP_135529811.1
	Hymenobacter piscis	NAD(P)H-dependent oxidoreductase	34.54	3e-26	110	0.95	203	WP_215595148.1
	Alkalibaculum sporogenes	NAD(P)H-dependent oxidoreductase	34.54	4e-25	107	0.95	215	WP_152805848.1
	Hymenobacter norwichensis	NAD(P)H-dependent oxidoreductase	34.54	2e-22	100	0.95	204	WP_022822052.1
	Hymenobacter psychrotolerans	NAD(P)H-dependent oxidoreductase	34.2	2e-24	105	0.95	204	WP_073281227.1
	Hymenobacter glacieicola	NAD(P)H-dependent oxidoreductase	34.02	6e-24	104	0.95	203	WP_188555970.1
CD1679	Konateibacter massiliensis	flavodoxin domain-containing protein	61.39	1e-49	167	0.99	159	WP_099466923.1
	Lachnoclostridium phytofermentans	flavodoxin	60.39	2e-47	161	0.96	158	WP_029503642.1
	Lacrimispora celerecrescens	flavodoxin	52.6	2e-39	141	0.96	159	WP_038277454.1
	Blautia marasmi	flavodoxin domain-containing protein	52.29	5e-35	130	0.96	159	WP_227243103.1
	Enterococcus diestrammenae	flavodoxin	48.1	2e-34	129	0.99	166	WP_161869208.1
	Clostridium bowmanii	flavodoxin domain-containing protein	46.56	2e-20	93.2	0.82	161	WP_216159797.1
	Clostridium swellfunianum	flavodoxin domain-containing protein	45	1e-22	98.6	0.99	159	WP_250816301.1
	Clostridium thermarum	flavodoxin domain-containing protein	44.93	9e-23	99.4	0.86	165	WP_163193004.1
	Proteocatella sphenisci	flavodoxin domain-containing protein	44.93	1e-17	85.9	0.86	164	WP_028829252.1
	Clostridium faecium	flavodoxin domain-containing protein	44.44	3e-24	102	0.96	158	WP_191739483.1
	Clostridium estertheticum	flavodoxin domain-containing protein	44.03	2e-23	100	0.98	159	WP_165414332.1
	Acetobacterium woodii	flavodoxin domain-containing protein	43.8	8e-18	86.3	0.86	163	WP_014354835.1
	Clostridium sartagoforme	flavodoxin domain-containing protein	43.75	9e-25	103	1	159	WP_136007833.1
	Alkaliphilus pronyensis	flavodoxin domain-containing protein	42.86	1e-21	96.3	0.96	158	WP_151860419.1
	Clostridium roseum	flavodoxin domain-containing protein	42.48	7e-18	86.7	0.96	163	WP_077833916.1
	Clostridium felsineum	flavodoxin domain-containing protein	42.48	7e-18	86.3	0.96	163	WP_077894162.1
	Alkaliphilus peptidifermentans	flavodoxin domain-containing protein	42.21	5e-20	92	0.96	159	WP_091545220.1
	Alkalibaculum sporogenes	flavodoxin domain-containing protein	42.14	9e-19	88.6	0.99	157	WP_152803032.1
	Clostridium indicum	flavodoxin domain-containing protein	41.94	4e-17	84.3	0.96	156	WP_170313332.1
	Pseudobacteroides cellulosolvens	flavodoxin domain-containing protein	41.61	2e-17	85.5	0.86	170	WP_036935744.1
CD1999 (FldX)	Anaerocolumna jejuensis	flavodoxin	65.49	6e-50	166	1	143	WP_073279516.1
	Anaerocolumna cellulosilytica	flavodoxin	63.12	5e-52	172	0.99	143	WP_184090247.1
	Anaerocolumna xylanovorans	flavodoxin	62.68	1e-48	163	1	143	WP_073588206.1
	Faecalimonas umbilicata	flavodoxin	62.41	2e-48	162	0.99	143	WP_008975001.1
	Eisenbergiella tayi	flavodoxin	62.41	2e-47	160	0.99	145	WP_069159392.1
	Enterocloster bolteae	flavodoxin	60.71	6e-47	159	0.98	145	WP_227128983.1
	Anaerostipes rhamnosivorans	flavodoxin	60.28	6e-48	161	0.99	145	WP_137327747.1
	Enterocloster aldenensis	flavodoxin	60.28	2e-45	155	0.99	145	WP_165641422.1
	Mediterraneibacter glycyrrhizinilyticus	flavodoxin	60	5e-44	152	0.98	143	WP_205150959.1
	Anaerostipes caccae	flavodoxin	59.86	2e-50	168	1	145	WP_006566568.1
	Dorea longicatena	flavodoxin	59.86	2e-45	155	1	145	RGC63873.1
	Mediterraneibacter catenae	flavodoxin	59.71	4e-44	152	0.97	142	WP_150311096.1
	Enterocloster citroniae	flavodoxin	59.57	5e-45	154	0.99	145	MBE7724552.1
	Pseudobutyrivibrio ruminis	flavodoxin	59.57	9e-44	151	0.99	143	WP_028247778.1
	Pseudobutyrivibrio xylanivorans	flavodoxin	59.57	1e-43	150	0.99	143	WP_090163220.1
	Tyzzerella nexilis	flavodoxin	59.29	5e-44	152	0.98	141	WP_156556828.1
	Lachnospira pectinoschiza	flavodoxin	59.29	7e-43	149	0.98	141	WP_227089523.1
	Mobilisporobacter senegalensis	flavodoxin	59.15	6e-48	161	1	143	WP_123610070.1
	Velocimicrobium porci	flavodoxin	59.15	9e-46	156	1	142	WP_154516590.1
	Anaerocolumna chitinilytica	flavodoxin	59.15	1e-43	150	1	143	WP_185256531.1
CD2207	Clostridium baratii	flavodoxin	59.77	6e-69	217	0.98	176	WP_155392757.1
	Clostridium sulfidigenes	flavodoxin domain-containing protein	58.05	8e-70	219	0.98	177	WP_035133850.1
	Anaeromonas frigoriresistens	flavodoxin	55.17	2e-64	206	0.98	192	WP_203366700.1
	Lutispora thermophila	flavodoxin domain-containing protein	54.6	3e-63	203	0.98	179	WP_073023756.1
	Natronincola ferrireducens	flavodoxin domain-containing protein	54.6	9e-62	199	0.98	176	WP_090550511.1
	Clostridium senegalense	flavodoxin domain-containing protein	54.34	4e-64	205	0.98	180	WP_216449168.1
	Alkaliphilus transvaalensis	flavodoxin	54.02	2e-64	206	0.98	180	WP_026477676.1
	Irregularibacter muris	flavodoxin domain-containing protein	51.72	6e-57	187	0.98	174	WP_257529131.1
	Massilimicrobiota timonensis	flavodoxin	50.87	3e-53	177	0.98	175	OUQ33936.1
	Capillibacterium thermochitinicola	flavodoxin domain-containing protein	50.57	4e-59	192	0.99	178	WP_181338859.1
	Streptococcus parasuis	flavodoxin domain-containing protein	49.43	8e-56	184	1	176	WP_237396289.1
	Faecalicatena contorta	flavodoxin domain-containing protein	48.26	6e-51	171	0.97	173	WP_235233553.1
	Suipraeoptans intestinalis	flavodoxin	47.98	2e-47	162	0.98	174	WP_154478303.1
	Ruthenibacterium lactatiformans	flavodoxin	47.37	3e-48	165	0.97	174	WP_154522039.1
	Merdimonas faecis	flavodoxin domain-containing protein	46.86	7e-51	171	0.99	176	HJH48772.1
	Treponema pedis	flavodoxin	46.82	7e-48	164	0.98	174	WP_024465435.1
	Ruminococcus bicirculans	flavodoxin	46.82	2e-47	162	0.98	174	WP_195389031.1
	Sporofaciens musculi	flavodoxin	46.59	2e-48	166	1	180	WP_159750730.1
	Mordavella massiliensis	flavodoxin	46.51	3e-48	165	0.97	174	WP_204909951.1
	Faecalimonas umbilicata	flavodoxin domain-containing protein	46.29	4e-49	167	0.99	177	WP_227192842.1
CD2684	Paeniclostridium sordellii	flavodoxin family protein	74.03	4e-92	278	0.88	200	WP_057576625.1
	Asaccharospora irregularis	flavodoxin family protein	73.58	6e-97	291	0.94	214	WP_073124844.1
	Romboutsia lituseburensis	flavodoxin family protein	70.68	7e-95	285	0.93	199	WP_092726279.1
	Romboutsia timonensis	flavodoxin family protein	70.59	2e-90	274	0.91	197	MCI6667386.1
	Paraclostridium bifermentans	flavodoxin	70.52	6e-86	263	0.84	204	GKZ01980.1
	Romboutsia maritimum	flavodoxin family protein	69.59	1e-90	274	0.95	201	WP_095404672.1
	Romboutsia ilealis	flavodoxin family protein	69.52	8e-90	272	0.91	197	WP_180702135.1
	Romboutsia weinsteinii	flavodoxin family protein	67.88	1e-88	270	0.94	199	WP_094366271.1
	Paeniclostridium ghonii	NAD(P)H-dependent oxidoreductase	67.37	4e-87	265	0.93	196	WP_250672765.1
	Paraclostridium benzoelyticum	flavodoxin	66.32	1e-86	264	0.93	196	OXX84684.1
	Paraclostridium dentum	flavodoxin family protein	66.32	1e-86	264	0.93	196	WP_035115495.1
	Romboutsia hominis	flavodoxin family protein	65.98	1e-91	277	0.95	199	MBC5995911.1
	Tepidibacter formicigenes	flavodoxin family protein	57.92	9e-70	221	0.89	194	WP_072888671.1
	Tepidibacter thalassicus	flavodoxin family protein	57.61	1e-71	226	0.89	194	WP_072724087.1
	Tepidibacter mesophilus	flavodoxin family protein	57.46	2e-66	213	0.88	191	WP_099187889.1
	Terrisporobacter mayombei	NAD(P)H-dependent oxidoreductase	56.67	2e-69	220	0.88	199	WP_228105940.1
	Terrisporobacter petrolearius	NAD(P)H-dependent oxidoreductase	56.67	3e-69	220	0.88	199	WP_228107031.1
	Terrisporobacter glycolicus	flavodoxin family protein	56.11	1e-69	221	0.88	199	WP_148558004.1
	Peptacetobacter hiranonis	NAD(P)H-dependent oxidoreductase	55.79	1e-71	226	0.93	199	WP_201416185.1
	Intestinibacter bartlettii	flavodoxin family protein	55.21	1e-70	224	0.94	200	WP_216571213.1
CD2825	Clostridium nigeriense	flavodoxin family protein	55.69	2e-51	172	0.94	167	WP_066891287.1
	Clostridium collagenovorans	flavodoxin domain-containing protein	54.12	9e-49	166	0.96	172	WP_072830385.1
	Clostridium ihumii	flavodoxin family protein	51.18	1e-51	173	0.96	166	WP_040329104.1
	Clostridium botulinum	flavodoxin	50.62	1e-44	155	0.92	170	WP_061313466.1
	Clostridium rectalis	flavodoxin	43.35	1e-38	140	0.97	171	WP_125152026.1
	Anaerobium acetethylicum	hypothetical protein	40.72	6e-28	113	0.94	177	WP_091231923.1
	Tissierella simiarum	flavodoxin family protein	39.63	6e-28	112	0.92	165	WP_216519610.1
	Acidaminococcus massiliensis	flavodoxin family protein	39.51	1e-27	112	0.9	175	WP_075578926.1
	Megamonas hypermegale	flavodoxin	38.89	1e-30	120	0.99	182	WP_027889264.1
	Oceanirhabdus seepicola	flavodoxin domain-containing protein	38.73	1e-29	117	0.98	166	WP_250861278.1
	Acidaminococcus intestini	flavodoxin family protein	38.42	2e-28	114	0.97	179	WP_227077610.1
	Coprobacillus cateniformis	hypothetical protein	38.36	1e-28	114	0.9	165	WP_008789811.1
	Oceanotoga teriensis	flavodoxin	38.18	3e-28	114	0.92	172	PWJ92095.1
	Desulfobacter hydrogenophilus	flavodoxin family protein	37.85	3e-29	116	1	174	WP_111954440.1
	Clostridium faecium	flavodoxin family protein	37.79	1e-26	110	0.97	173	WP_191740062.1
	Faecalicoccus pleomorphus	flavodoxin	37.71	1e-25	107	0.98	168	WP_167698350.1
	Hungatella effluvii	flavodoxin	37.57	2e-28	114	0.97	167	WP_110321326.1
	Methanosarcinales archaeon	flavodoxin	37.36	4e-30	118	0.97	168	RLG29573.1
	Megamonas funiformis	flavodoxin family protein	37.35	5e-28	113	0.92	179	WP_225091471.1
	Megamonas hypermegale	flavodoxin	37.22	2e-28	114	0.99	175	WP_204967035.1
CD3121	Paeniclostridium sordellii	EFR1 family ferrodoxin	88.76	2e-157	447	1	249	WP_057548463.1
	Romboutsia weinsteinii	EFR1 family ferrodoxin	85.54	4e-151	431	1	249	WP_094369755.1
	Clostridioides mangenotii	EFR1 family ferrodoxin	63.86	7e-111	329	1	249	WP_024620348.1
	Paenibacillus sinensis	EFR1 family ferrodoxin	57.43	2e-99	302	0.99	285	WP_223110633.1
	Clostridium intestinale	EFR1 family ferrodoxin	57.37	9e-98	296	1	248	WP_181602529.1
	Clostridium sartagoforme	EFR1 family ferrodoxin	56.63	2e-93	285	1	248	WP_136005012.1
	Anaerocolumna jejuensis	EFR1 family ferrodoxin	56.4	2e-98	298	1	252	WP_073279197.1
	Clostridium saccharoperbutylacetonicum	EFR1 family ferrodoxin	56	2e-96	293	1	252	WP_015392209.1
	Clostridium baratii	EFR1 family ferrodoxin	53.82	3e-91	279	1	247	WP_224168055.1
	Clostridium mediterraneense	EFR1 family ferrodoxin	53.63	1e-85	265	0.99	246	WP_066870453.1
	Clostridium paraputrificum	EFR1 family ferrodoxin	52.61	1e-85	265	1	247	WP_055184459.1
	Enterocloster aldenensis	EFR1 family ferrodoxin	51.41	3e-84	262	1	248	WP_177316476.1
	Enterococcus florum	EFR1 family ferrodoxin	51.19	4e-80	251	1	254	WP_146622598.1
	Clostridium estertheticum	EFR1 family ferrodoxin	51.01	4e-78	246	0.99	252	WP_071610925.1
	Enterocloster aldenensis	EFR1 family ferrodoxin	51	2e-83	260	1	248	WP_117557562.1
	Anaerosporobacter mobilis	EFR1 family ferrodoxin	50.41	9e-82	255	0.98	249	WP_073290357.1
	Sellimonas intestinalis	EFR1 family ferrodoxin	50.41	3e-73	234	0.98	252	WP_195243608.1
	Lachnoclostridium pacaense	EFR1 family ferrodoxin	49.4	5e-81	253	1	248	WP_227795899.1
	Anaerocolumna cellulosilytica	EFR1 family ferrodoxin	49	3e-75	239	0.99	252	WP_184092449.1
	Cellulosilyticum ruminicola	EFR1 family ferrodoxin	48.99	2e-77	244	0.99	251	WP_054744025.1
