# Supplementary material for: Characterizing the flavodoxin landscape in Clostridioides difficile
Source: Microbiol Spectr. 2024 Feb 6;12(3):e01895-23. doi: 10.1128/spectrum.01895-23 (PMC10913485; doi:10.1128/spectrum.01895-23)
Supplement: Table S3 — Alignment of C. difficile strains. [file spectrum.01895-23-s0004.xlsx]

## Sheet: Tabelle1
Table S3: Alignment of the flavodoxin nucleotide sequences from 12 different C. difficile strains.
Pairwise alignment was done with BLASTN. E-value (Expect value): The smaller the E-value, the better the match. Different C. difficile strains have the following NCBI identifier C_difficile_DSM_27543_(630): NZ_CP010905.2; C_difficile_DSM_29747 : NZ_CP019864.1; C_difficile_DSM_1296_(1780): NZ_CP011968.1; C_difficile_DSM_27147_(R20291): NZ_CP029423.1; C_difficile_CD196: NZ_CP059592.1; C_difficile_D…
	Query Gene	Reference C. difficile strain	Percent Identity	E value
	CD0810 (floX)	C_difficile_DSM_27543_(630)	100	0
		C_difficile_DSM_27639	100	0
		C_difficile_DSM_1296_(1780)	99.387	0
		C_difficile_DSM_27147_(R20291)	99.387	0
		C_difficile_CD196	99.387	0
		C_difficile_DSM_27638	99.387	0
		C_difficile_DSM_27640	99.387	0
		C_difficile_DSM_28196	99.387	0
		C_difficile_DSM_29745	99.387	0
		C_difficile_DSM_29688	99.182	0
		C_difficile_DSM_102978	99.182	0
		C_difficile_DSM_29747	96.48	0
	CD1458 (wrbA)	C_difficile_DSM_27543_(630)	100	0
		C_difficile_DSM_27639	100	0
		C_difficile_DSM_1296_(1780)	99.479	0
		C_difficile_DSM_29745	99.479	0
		C_difficile_DSM_29688	99.479	0
		C_difficile_DSM_27147_(R20291)	98.958	0
		C_difficile_CD196	98.958	0
		C_difficile_DSM_27638	98.958	0
		C_difficile_DSM_27640	98.958	0
		C_difficile_DSM_28196	98.958	0
		C_difficile_DSM_102978	97.213	0
		C_difficile_DSM_29747	94.425	0
	CD1679	C_difficile_DSM_27543_(630)	100	0
		C_difficile_DSM_27639	100	0
		C_difficile_DSM_1296_(1780)	99.167	0
		C_difficile_DSM_29745	99.167	0
		C_difficile_DSM_27147_(R20291)	98.542	0
		C_difficile_CD196	98.542	0
		C_difficile_DSM_27638	98.542	0
		C_difficile_DSM_27640	98.542	0
		C_difficile_DSM_29688	98.542	0
		C_difficile_DSM_28196	98.542	0
		C_difficile_DSM_102978	96.875	0
		C_difficile_DSM_29747	94.167	0
	CD1999 (fldX)	C_difficile_DSM_27543_(630)	100	0
		C_difficile_DSM_27639	100	0
		C_difficile_DSM_27147_(R20291)	99.534	0
		C_difficile_CD196	99.534	0
		C_difficile_DSM_27638	99.534	0
		C_difficile_DSM_27640	99.534	0
		C_difficile_DSM_28196	99.534	0
		C_difficile_DSM_29688	99.534	0
		C_difficile_DSM_29745	99.534	0
		C_difficile_DSM_1296_(1780)	99.301	0
		C_difficile_DSM_102978	97.669	0
		C_difficile_DSM_29747	92.541	0
	CD2207	C_difficile_DSM_27543_(630)	100	0
		C_difficile_DSM_1296_(1780)	100	0
		C_difficile_DSM_27639	100	0
		C_difficile_DSM_29745	100	0
		C_difficile_DSM_29688	99.81	0
		C_difficile_DSM_27147_(R20291)	98.667	0
		C_difficile_CD196	98.667	0
		C_difficile_DSM_27638	98.667	0
		C_difficile_DSM_27640	98.667	0
		C_difficile_DSM_28196	98.667	0
		C_difficile_DSM_102978	97.524	0
		C_difficile_DSM_29747	96.762	0
	CD2684	C_difficile_DSM_27543_(630)	100	0
		C_difficile_DSM_1296_(1780)	99.675	0
		C_difficile_DSM_27639	99.675	0
		C_difficile_DSM_29745	99.675	0
		C_difficile_DSM_29688	99.512	0
		C_difficile_DSM_102978	99.35	0
		C_difficile_DSM_27147_(R20291)	99.187	0
		C_difficile_CD196	99.187	0
		C_difficile_DSM_27638	99.187	0
		C_difficile_DSM_27640	99.187	0
		C_difficile_DSM_28196	99.187	0
		C_difficile_DSM_29747	95.455	0
	CD2825	C_difficile_DSM_27543_(630)	100	0
		C_difficile_DSM_27639	100	0
		C_difficile_DSM_1296_(1780)	99.058	0
		C_difficile_DSM_29745	99.058	0
		C_difficile_DSM_29688	98.87	0
		C_difficile_DSM_29747	93.585	0
		C_difficile_DSM_102978	93.585	0
		C_difficile_DSM_27147_(R20291)	99.517	0
		C_difficile_CD196	99.517	0
		C_difficile_DSM_27638	99.517	0
		C_difficile_DSM_27640	99.517	0
		C_difficile_DSM_28196	99.517	0
