# Supplementary material for: Characterizing the flavodoxin landscape in Clostridioides difficile
Source: Microbiol Spectr. 2024 Feb 6;12(3):e01895-23. doi: 10.1128/spectrum.01895-23 (PMC10913485; doi:10.1128/spectrum.01895-23)
Supplement: Table S4 — Flavodoxin operon structure. [file spectrum.01895-23-s0005.xlsx]

## Sheet: Tabelle1
Table S4 In-silico operon prediction of the putative flavodoxins CD0810 (floX); CD1458 (wrbA); CD1679; CD1999 (fldX); CD2207; CD2684; CD2825 of C. difficile 630. Calculated with the Operon-mapper web server and compared to annotated transcriptional map of Soutourina et al. and Fuchs et al.(annotation used by Fuchs et al. was translated to reference genome (NCBI RefSeq assembly ASM920v2 )). Transc…
operon prediction by Operon-mapper										transcriptional map by Fuchs et al.			transcriptional map by Soutourina et al.		TTS prediction by ARNold
operon number	flavodoxin	gene ID	position left	position right	gene /operon size sum	strand	gene1 (Annotation by GenBank accession numbers AM180355.1 and CP010905.2)	gene2 (Annotation by GenBank accession numbers AM180355.1 and CP010905.2)	gene3 (Annotation by GenBank accession numbers AM180355.1 and CP010905.2)	operon prediction by Fuchs et al.	TSS (UTR_length)	TTS (UTR_lenght)	operon prediction by Soutourina et al.	TSS (UTR_length)	TTS (UTR_lenght)
424	CD0810 (floX)	JFFBGNID_00901	982712	983200	488	+	CD0810 / CDIF630_00928 (floX)	-	-	no	982674 (38)	-	no	982674 (38)	-
							flavodoxin/nitric oxide synthase
763	CD1458 (wrbA)	JFFBGNID_01581	1686037	1688472	2435	+	CD1456 / CDIF630_01620	CD1457 / CDIF630_01621	CD1458 / CDIF630_01622 (wrbA)	no	-	1688531 (59)	no	1687863 (34)	-
							SAM-dependent methyltransferase	GTP cyclohydrolase	flavodoxin protein
911	CD1679	JFFBGNID_01813	1954557	1956047	1490	-	CD1681 / CDIF630_01866	CD1680 / CDIF630_01865	CD1679 / CDIF630_01864	yes (ID: TSS_1076)	1956086 (39)	1954343 (214)	no	-	1954346 (211)
							Transcriptional regulator, TetR family	Putative FMN-binding protein	Putative flavodoxin
1109	CD1999 (fldX)	JFFBGNID_02152	2309721	2310149	428	-	CD1999 / CDIF630_02217 (fldX)	-	-	no	-	2309318 (403)	no	2310251 (102)	2309325 (396)
							Flavodoxin
1250	CD2207	JFFBGNID_02370	2557277	2558348	1071	-	CD2208	CD2207 / CDIF630_02440	-	no	-	2557173 (104)	no	-	-
							Transcriptional regulator, MarR family	Putative flavodoxin
1515	CD2684	JFFBGNID_02855	3103383	3106266	2883	-	CD2686 / CDIF630_02940	CD2685 / CDIF630_02939	CD2684 / CDIF630_02938	no	-	-	no	-	-
							Putative membrane protein	Putative sporulation stage II, protein E	Putative flavodoxin-related protein
1601	CD2825	JFFBGNID_03000	3297715	3299863	2148	-	CD2827/ CDIF630_03091	CD2826 / CDIF630_03090	CD2825 / CDIF630_03089	yes (ID: TSS_1786)	3299902 (39)	3297632 (83)	no	-	3297639 (76)
							Transcriptional regulator, MarR family	Putative oxidoreductase (Fad-binding domain)	Putative flavodoxin
