# Supplementary material for: Characterizing the flavodoxin landscape in Clostridioides difficile
Source: Microbiol Spectr. 2024 Feb 6;12(3):e01895-23. doi: 10.1128/spectrum.01895-23 (PMC10913485; doi:10.1128/spectrum.01895-23)
Supplement: Table S5 — MaxQuant result. [file spectrum.01895-23-s0006.xlsx]

## Sheet: Tabelle1
Table S5: Results of Maxquant analysis and calculation of protein abundances.
Protein IDs	Fasta headers	Peptides	Unique peptides Cdiff_144Fe-Ko_II	Unique peptides Cdiff_144Fe-Ko_III	Unique peptides Cdiff_144Fe-Ko_IV	Mol. weight [kDa]	iBAQ Cdiff_144Fe-Ko_II	iBAQ Cdiff_144Fe-Ko_III	iBAQ Cdiff_144Fe-Ko_IV	relative protein mass m(i) Cdiff_144Fe-Ko_II	relative protein mass m(i) Cdiff_144Fe-Ko_III	relative protein mass m(i) Cdiff_144Fe-Ko_IV	Average protein mass m(i)	SD protein mass m(i)	% protein mass m(i)
tr|Q183M8|Q183M8_PEPD6	tr|Q183M8|Q183M8_PEPD6 Precursor of the S-layer proteins OS=Peptoclostridium difficile (strain 630) OX=272563 GN=slpA PE=1 SV=1	75	75	49	49	76.132	1.8371e+09	761260000	808370000	3.01905e-05	4.67154e-05	3.80403e-05	3.83154e-05	6.74908e-06	5.64281
tr|Q183B6|Q183B6_PEPD6	tr|Q183B6|Q183B6_PEPD6 Pyruvate-ferredoxin oxidoreductase OS=Peptoclostridium difficile (strain 630) OX=272563 GN=pfo PE=3 SV=1	59	56	40	47	128.88	892270000	232620000	371210000	2.48229e-05	2.41653e-05	2.95714e-05	2.61865e-05	2.40846e-06	3.85656
sp|Q18CE4|EFTU_PEPD6	sp|Q18CE4|EFTU_PEPD6 Elongation factor Tu OS=Peptoclostridium difficile (strain 630) OX=272563 GN=tuf1 PE=3 SV=1	28	27	21	21	44.026	2588200000	596870000	919970000	2.45967e-05	2.11811e-05	2.50351e-05	2.36043e-05	1.72278e-06	3.47627
tr|Q188I5|Q188I5_PEPD6	tr|Q188I5|Q188I5_PEPD6 Acyl-CoA dehydrogenase, short-chain specific OS=Peptoclostridium difficile (strain 630) OX=272563 GN=acdB PE=3 SV=1	29	27	14	16	40.863	1.8873e+09	668060000	739870000	1.66472e-05	2.20042e-05	1.86875e-05	1.9113e-05	2.20758e-06	2.81482
tr|Q18CX7|Q18CX7_PEPD6	tr|Q18CX7|Q18CX7_PEPD6 Flagellin OS=Peptoclostridium difficile (strain 630) OX=272563 GN=fliC PE=3 SV=1	28	28	20	21	30.773	2446600000	886520000	1.0024e+09	1.62519e-05	2.19897e-05	1.90668e-05	1.91028e-05	2.34258e-06	2.81332
tr|Q181T9|Q181T9_PEPD6	tr|Q181T9|Q181T9_PEPD6 Glyceraldehyde-3-phosphate dehydrogenase OS=Peptoclostridium difficile (strain 630) OX=272563 GN=gapA PE=3 SV=1	19	19	16	14	36.033	2178900000	698260000	746120000	1.69476e-05	2.02805e-05	1.66179e-05	1.79486e-05	1.65433e-06	2.64335
sp|Q18CF4|EFG_PEPD6	sp|Q18CF4|EFG_PEPD6 Elongation factor G OS=Peptoclostridium difficile (strain 630) OX=272563 GN=fusA PE=3 SV=1	47	46	29	35	75.896	887550000	283280000	330590000	1.45406e-05	1.73299e-05	1.55087e-05	1.5793e-05	1.15633e-06	2.32588
tr|Q17ZY9|Q17ZY9_PEPD6	tr|Q17ZY9|Q17ZY9_PEPD6 D-proline reductase proprotein prdA OS=Peptoclostridium difficile (strain 630) OX=272563 GN=prdA PE=4 SV=1	39	36	21	30	67.618	1172400000	262150000	324600000	1.71123e-05	1.4288e-05	1.35668e-05	1.4989e-05	1.52998e-06	2.20748
tr|Q18A24|Q18A24_PEPD6	tr|Q18A24|Q18A24_PEPD6 Rubrerythrin OS=Peptoclostridium difficile (strain 630) OX=272563 GN=rbr PE=4 SV=1	17	17	10	12	20.614	3.0768e+09	952110000	951110000	1.36909e-05	1.58201e-05	1.21188e-05	1.38766e-05	1.51675e-06	2.04364
sp|Q181T5|ENO_PEPD6	sp|Q181T5|ENO_PEPD6 Enolase OS=Peptoclostridium difficile (strain 630) OX=272563 GN=eno PE=3 SV=1	26	26	15	17	46.09	1150300000	195320000	535790000	1.14443e-05	7.25627e-06	1.5264e-05	1.13215e-05	3.27029e-06	1.66735
tr|Q188I3|Q188I3_PEPD6	tr|Q188I3|Q188I3_PEPD6 Isocaprenoyl-CoA:2-hydroxyisocaproate CoA-transferase OS=Peptoclostridium difficile (strain 630) OX=272563 GN=hadA PE=4 SV=1	31	27	26	25	44.234	919430000	276730000	397700000	8.77901e-06	9.86672e-06	1.08737e-05	9.83982e-06	8.55376e-07	1.44914
tr|Q188I8|Q188I8_PEPD6	tr|Q188I8|Q188I8_PEPD6 Alpha-subunit of electron transfer flavoprotein OS=Peptoclostridium difficile (strain 630) OX=272563 GN=etfA1 PE=4 SV=1	25	24	17	16	37.147	993150000	248790000	422590000	7.9636e-06	7.44932e-06	9.70308e-06	8.372e-06	9.64346e-07	1.23297
tr|Q18CA4|Q18CA4_PEPD6	tr|Q18CA4|Q18CA4_PEPD6 Pyruvate carboxylase OS=Peptoclostridium difficile (strain 630) OX=272563 GN=pycA PE=4 SV=1	67	64	44	43	128.57	314080000	72854000	103980000	8.71667e-06	7.55011e-06	8.26335e-06	8.17671e-06	4.8017e-07	1.20421
sp|Q18AR0|THLA_PEPD6	sp|Q18AR0|THLA_PEPD6 Acetyl-CoA acetyltransferase OS=Peptoclostridium difficile (strain 630) OX=272563 GN=thlA PE=1 SV=1	22	21	15	19	40.86	550760000	302180000	358980000	4.85771e-06	9.95232e-06	9.06641e-06	7.95881e-06	2.22244e-06	1.17212
sp|Q17ZY4|PRAC_PEPD6	sp|Q17ZY4|PRAC_PEPD6 Proline racemase OS=Peptoclostridium difficile (strain 630) OX=272563 GN=CD630_32370 PE=3 SV=1	20	19	13	13	36.22	1152100000	212560000	314700000	9.0076e-06	6.20569e-06	7.0455e-06	7.4196e-06	1.17406e-06	1.0927
tr|Q188H7|Q188H7_PEPD6	tr|Q188H7|Q188H7_PEPD6 D-lactate dehydrogenase OS=Peptoclostridium difficile (strain 630) OX=272563 GN=ldhA PE=3 SV=1	23	21	16	19	36.517	662340000	220130000	421620000	5.22092e-06	6.4794e-06	9.51662e-06	7.07231e-06	1.80313e-06	1.04156
tr|Q188I1|Q188I1_PEPD6	tr|Q188I1|Q188I1_PEPD6 Subunit of oxygen-sensitive 2-hydroxyisocaproyl-CoA dehydratase B OS=Peptoclostridium difficile (strain 630) OX=272563 GN=hadB PE=4 SV=2	19	17	12	13	46.333	547970000	178020000	293400000	5.48047e-06	6.64844e-06	8.40266e-06	6.84386e-06	1.20096e-06	1.00791
tr|Q188J1|Q188J1_PEPD6	tr|Q188J1|Q188J1_PEPD6 Fructose-1,6-bisphosphate aldolase OS=Peptoclostridium difficile (strain 630) OX=272563 GN=fba PE=3 SV=1	21	21	14	13	32.918	714540000	328610000	299310000	5.07727e-06	8.71916e-06	6.09005e-06	6.62883e-06	1.53483e-06	0.976245
tr|Q181T6|Q181T6_PEPD6	tr|Q181T6|Q181T6_PEPD6 Triosephosphate isomerase OS=Peptoclostridium difficile (strain 630) OX=272563 GN=tpi PE=3 SV=1	17	17	15	12	27.192	972210000	260680000	494110000	5.70653e-06	5.71359e-06	8.30484e-06	6.57499e-06	1.2232e-06	0.968316
tr|Q18CW3|Q18CW3_PEPD6	tr|Q18CW3|Q18CW3_PEPD6 Phosphoribosylformylglycinamidine synthase OS=Peptoclostridium difficile (strain 630) OX=272563 GN=purL PE=4 SV=1	68	59	44	45	140.69	192340000	54608000	85805000	5.84122e-06	6.1927e-06	7.46178e-06	6.49856e-06	6.96046e-07	0.957061
sp|Q18CF5|RS7_PEPD6	sp|Q18CF5|RS7_PEPD6 30S ribosomal protein S7 OS=Peptoclostridium difficile (strain 630) OX=272563 GN=rpsG PE=3 SV=1	15	15	9	11	17.671	1.6457e+09	506550000	509310000	6.27744e-06	7.21512e-06	5.56301e-06	6.35186e-06	6.76522e-07	0.935455
tr|Q182U6|Q182U6_PEPD6	tr|Q182U6|Q182U6_PEPD6 Putative peptidase, M24 family OS=Peptoclostridium difficile (strain 630) OX=272563 GN=CD630_26130 PE=3 SV=1	17	17	12	12	39.822	604890000	176640000	206390000	5.1996e-06	5.66986e-06	5.08017e-06	5.31654e-06	2.54546e-07	0.782982
tr|Q18A65|Q18A65_PEPD6	tr|Q18A65|Q18A65_PEPD6 ABC-type transport system, sugar-family extracellular solute-binding protein OS=Peptoclostridium difficile (strain 630) OX=272563 GN=CD630_08730 PE=4 SV=1	21	20	17	18	36.067	603430000	138910000	320670000	4.69794e-06	4.03835e-06	7.14883e-06	5.29504e-06	1.3382e-06	0.779815
tr|Q18CH2|Q18CH2_PEPD6	tr|Q18CH2|Q18CH2_PEPD6 50S ribosomal protein L5 OS=Peptoclostridium difficile (strain 630) OX=272563 GN=rplE PE=3 SV=1	20	17	11	12	20.437	1393300000	306980000	248710000	6.14656e-06	5.05694e-06	3.14179e-06	4.78176e-06	1.24203e-06	0.704223
sp|Q18CI6|RS4_PEPD6	sp|Q18CI6|RS4_PEPD6 30S ribosomal protein S4 OS=Peptoclostridium difficile (strain 630) OX=272563 GN=rpsD PE=3 SV=1	18	17	9	10	23.566	1137800000	139810000	402600000	5.78792e-06	2.65573e-06	5.86443e-06	4.76936e-06	1.49489e-06	0.702397
sp|Q17ZX7|Y3232_PEPD6	sp|Q17ZX7|Y3232_PEPD6 UPF0597 protein CD630_32320 OS=Peptoclostridium difficile (strain 630) OX=272563 GN=CD630_32320 PE=3 SV=1	27	26	15	21	45.36	446170000	150720000	156640000	4.36862e-06	5.51067e-06	4.3918e-06	4.75703e-06	5.32988e-07	0.70058
tr|Q181R8|Q181R8_PEPD6	tr|Q181R8|Q181R8_PEPD6 Putative aminotransferase OS=Peptoclostridium difficile (strain 630) OX=272563 GN=CD630_36640 PE=4 SV=1	25	24	18	20	44.797	324410000	150910000	178650000	3.13699e-06	5.44913e-06	4.94673e-06	4.51095e-06	9.92949e-07	0.66434
tr|Q189V5|Q189V5_PEPD6	tr|Q189V5|Q189V5_PEPD6 Formate acetyltransferase (Pyruvate formate-lyase) OS=Peptoclostridium difficile (strain 630) OX=272563 GN=plfB PE=4 SV=1	47	41	28	42	83.562	257350000	46848000	103760000	4.64198e-06	3.15544e-06	5.35927e-06	4.38556e-06	9.17796e-07	0.645874
tr|Q18CK8|Q18CK8_PEPD6	tr|Q18CK8|Q18CK8_PEPD6 Putative ferredoxin/flavodoxin oxidoreductase,alpha subunit OS=Peptoclostridium difficile (strain 630) OX=272563 GN=CD630_01160 PE=4 SV=1	20	18	17	14	39.144	464390000	139270000	152030000	3.92391e-06	4.39423e-06	3.67842e-06	3.99885e-06	2.96996e-07	0.588922
sp|Q18CT5|CH60_PEPD6	sp|Q18CT5|CH60_PEPD6 60 kDa chaperonin OS=Peptoclostridium difficile (strain 630) OX=272563 GN=groL PE=3 SV=1	37	33	16	27	57.771	314320000	74214000	123170000	3.9197e-06	3.45586e-06	4.39826e-06	3.92461e-06	3.84751e-07	0.577987
sp|Q18B24|RL21_PEPD6	sp|Q18B24|RL21_PEPD6 50S ribosomal protein L21 OS=Peptoclostridium difficile (strain 630) OX=272563 GN=rplU PE=3 SV=1	3	3	2	2	11.33	1.4618e+09	519990000	485790000	3.5751e-06	4.74881e-06	3.40208e-06	3.90867e-06	5.98258e-07	0.57564
tr|Q188I6|Q188I6_PEPD6	tr|Q188I6|Q188I6_PEPD6 Subunit of oxygen-sensitive 2-hydroxyisocaproyl-CoA dehydratase C OS=Peptoclostridium difficile (strain 630) OX=272563 GN=hadC PE=4 SV=1	19	18	13	16	42.365	339210000	115610000	178370000	3.10203e-06	3.94787e-06	4.67085e-06	3.90692e-06	6.41119e-07	0.575382
tr|Q17ZY6|Q17ZY6_PEPD6	tr|Q17ZY6|Q17ZY6_PEPD6 Proline reductase (Selenocysteine) OS=Peptoclostridium difficile (strain 630) OX=272563 GN=prdB PE=4 SV=2	13	13	8	10	25.724	1111200000	93832000	219500000	6.17023e-06	1.94558e-06	3.49011e-06	3.86864e-06	1.74535e-06	0.569745
tr|Q18A22|Q18A22_PEPD6	tr|Q18A22|Q18A22_PEPD6 Rubredoxin oxidoreductase (Desulfoferrodoxin) OS=Peptoclostridium difficile (strain 630) OX=272563 GN=rbo PE=4 SV=1	6	5	3	4	14.057	806310000	511720000	357150000	2.44661e-06	5.79809e-06	3.1032e-06	3.78264e-06	1.45013e-06	0.557079
tr|Q18CS0|Q18CS0_PEPD6	tr|Q18CS0|Q18CS0_PEPD6 Glutamate dehydrogenase OS=Peptoclostridium difficile (strain 630) OX=272563 GN=gluD PE=3 SV=1	24	24	14	16	46.015	332070000	113760000	131590000	3.29837e-06	4.21939e-06	3.74273e-06	3.7535e-06	3.76079e-07	0.552788
sp|Q18CD7|SYP2_PEPD6	sp|Q18CD7|SYP2_PEPD6 Proline--tRNA ligase 2 OS=Peptoclostridium difficile (strain 630) OX=272563 GN=proS2 PE=3 SV=1	30	30	17	20	55.145	407700000	67168000	93413000	4.85308e-06	2.98558e-06	3.18405e-06	3.67424e-06	8.37496e-07	0.541115
tr|Q180P2|Q180P2_PEPD6	tr|Q180P2|Q180P2_PEPD6 Pyruvate kinase OS=Peptoclostridium difficile (strain 630) OX=272563 GN=pyk PE=3 SV=1	28	26	22	21	63.109	286740000	75268000	82545000	3.90616e-06	3.82879e-06	3.21995e-06	3.65163e-06	3.06879e-07	0.537786
sp|Q18CJ5|RS9_PEPD6	sp|Q18CJ5|RS9_PEPD6 30S ribosomal protein S9 OS=Peptoclostridium difficile (strain 630) OX=272563 GN=rpsI PE=3 SV=1	11	11	8	8	14.553	1245600000	319380000	355430000	3.91293e-06	3.74645e-06	3.19722e-06	3.61887e-06	3.05795e-07	0.53296
tr|Q186Q2|Q186Q2_PEPD6	tr|Q186Q2|Q186Q2_PEPD6 Putative dinitrogenase iron-molybdenum cofactor OS=Peptoclostridium difficile (strain 630) OX=272563 GN=CD630_16930 PE=4 SV=1	5	5	2	3	12.924	806300000	424440000	513980000	2.24939e-06	4.42154e-06	4.10591e-06	3.59228e-06	9.58271e-07	0.529045
sp|Q18CG0|RL3_PEPD6	sp|Q18CG0|RL3_PEPD6 50S ribosomal protein L3 OS=Peptoclostridium difficile (strain 630) OX=272563 GN=rplC PE=3 SV=1	20	20	10	11	22.327	631830000	252590000	229550000	3.0451e-06	4.54576e-06	3.16792e-06	3.58626e-06	6.80321e-07	0.528158
sp|Q18B36|ACKA_PEPD6	sp|Q18B36|ACKA_PEPD6 Acetate kinase OS=Peptoclostridium difficile (strain 630) OX=272563 GN=ackA PE=3 SV=1	22	22	16	13	43.32	251770000	121350000	149720000	2.35431e-06	4.23729e-06	4.00899e-06	3.53353e-06	8.39029e-07	0.520392
sp|Q18CH5|RL6_PEPD6	sp|Q18CH5|RL6_PEPD6 50S ribosomal protein L6 OS=Peptoclostridium difficile (strain 630) OX=272563 GN=rplF PE=3 SV=1	13	12	7	7	19.966	888220000	230380000	218220000	3.82809e-06	3.70763e-06	2.6931e-06	3.40961e-06	5.09028e-07	0.502142
sp|Q180E9|TIG_PEPD6	sp|Q180E9|TIG_PEPD6 Trigger factor OS=Peptoclostridium difficile (strain 630) OX=272563 GN=tig PE=3 SV=1	31	27	17	21	48.186	346550000	80747000	116040000	3.6046e-06	3.13623e-06	3.45617e-06	3.399e-06	1.9544e-07	0.50058
sp|Q18CW0|PUR9_PEPD6	sp|Q18CW0|PUR9_PEPD6 Bifunctional purine biosynthesis protein PurH OS=Peptoclostridium difficile (strain 630) OX=272563 GN=purH PE=3 SV=1	25	24	16	20	57.106	248030000	80063000	91475000	3.05743e-06	3.68531e-06	3.22887e-06	3.32387e-06	2.64986e-07	0.489515
sp|Q18CE8|RL10_PEPD6	sp|Q18CE8|RL10_PEPD6 50S ribosomal protein L10 OS=Peptoclostridium difficile (strain 630) OX=272563 GN=rplJ PE=3 SV=1	12	11	9	10	18.593	792340000	220470000	295530000	3.18003e-06	3.30415e-06	3.39639e-06	3.29352e-06	8.86462e-08	0.485046
sp|Q18CH7|RL15_PEPD6	sp|Q18CH7|RL15_PEPD6 50S ribosomal protein L15 OS=Peptoclostridium difficile (strain 630) OX=272563 GN=rplO PE=3 SV=1	8	8	4	7	15.805	985650000	249730000	324920000	3.3627e-06	3.18145e-06	3.17422e-06	3.23946e-06	8.71937e-08	0.477084
sp|Q181T8|PGK_PEPD6	sp|Q181T8|PGK_PEPD6 Phosphoglycerate kinase OS=Peptoclostridium difficile (strain 630) OX=272563 GN=pgk PE=3 SV=1	24	22	18	22	43.066	261650000	109750000	124510000	2.43235e-06	3.80977e-06	3.3144e-06	3.18551e-06	5.6967e-07	0.469138
tr|Q18AQ7|Q18AQ7_PEPD6	tr|Q18AQ7|Q18AQ7_PEPD6 3-hydroxybutyryl-CoA dehydrogenase OS=Peptoclostridium difficile (strain 630) OX=272563 GN=hbd PE=4 SV=1	11	11	7	9	30.678	308380000	145670000	205070000	2.04213e-06	3.60211e-06	3.88862e-06	3.17762e-06	8.11388e-07	0.467977
sp|Q18BB8|RS16_PEPD6	sp|Q18BB8|RS16_PEPD6 30S ribosomal protein S16 OS=Peptoclostridium difficile (strain 630) OX=272563 GN=rpsP PE=3 SV=1	6	6	4	4	10.244	1.6019e+09	459420000	341570000	3.54222e-06	3.7935e-06	2.1628e-06	3.16617e-06	7.1687e-07	0.466291
sp|Q18CG9|RL29_PEPD6	sp|Q18CG9|RL29_PEPD6 50S ribosomal protein L29 OS=Peptoclostridium difficile (strain 630) OX=272563 GN=rpmC PE=3 SV=1	6	6	3	4	7.8481	1.893e+09	512640000	569080000	3.2069e-06	3.24293e-06	2.76061e-06	3.07015e-06	2.19371e-07	0.452148
sp|Q18CG5|RS3_PEPD6	sp|Q18CG5|RS3_PEPD6 30S ribosomal protein S3 OS=Peptoclostridium difficile (strain 630) OX=272563 GN=rpsC PE=3 SV=1	16	16	10	11	30.362	567810000	94589000	164800000	3.72138e-06	2.31489e-06	3.09282e-06	3.04303e-06	5.75273e-07	0.448155
sp|Q18CF6|RS10_PEPD6	sp|Q18CF6|RS10_PEPD6 30S ribosomal protein S10 OS=Peptoclostridium difficile (strain 630) OX=272563 GN=rpsJ PE=3 SV=1	9	9	8	8	11.694	1132100000	378630000	352360000	2.85771e-06	3.56893e-06	2.54693e-06	2.99119e-06	4.27775e-07	0.440521
sp|Q18CF1|RPOB_PEPD6	sp|Q18CF1|RPOB_PEPD6 DNA-directed RNA polymerase subunit beta OS=Peptoclostridium difficile (strain 630) OX=272563 GN=rpoB PE=3 SV=1	60	48	33	32	139.32	93993000	25932000	32582000	2.8267e-06	2.91212e-06	2.80581e-06	2.84821e-06	4.59915e-08	0.419463
tr|Q18CF9|Q18CF9_PEPD6	tr|Q18CF9|Q18CF9_PEPD6 50S ribosomal protein L4 OS=Peptoclostridium difficile (strain 630) OX=272563 GN=rplD PE=3 SV=2	12	12	7	8	22.716	523000000	93197000	291880000	2.56451e-06	1.70645e-06	4.09829e-06	2.78975e-06	9.89368e-07	0.410854
sp|Q18CG3|RL2_PEPD6	sp|Q18CG3|RL2_PEPD6 50S ribosomal protein L2 OS=Peptoclostridium difficile (strain 630) OX=272563 GN=rplB PE=3 SV=1	15	15	7	8	29.882	361420000	126020000	157810000	2.33127e-06	3.03535e-06	2.91481e-06	2.76048e-06	3.07461e-07	0.406543
sp|Q18CI7|RS11_PEPD6	sp|Q18CI7|RS11_PEPD6 30S ribosomal protein S11 OS=Peptoclostridium difficile (strain 630) OX=272563 GN=rpsK PE=3 SV=1	4	4	4	4	14.438	951000000	247480000	257210000	2.96386e-06	2.8801e-06	2.29542e-06	2.71313e-06	2.97339e-07	0.399569
sp|Q185S9|EFTS_PEPD6	sp|Q185S9|EFTS_PEPD6 Elongation factor Ts OS=Peptoclostridium difficile (strain 630) OX=272563 GN=tsf PE=3 SV=1	21	20	12	14	33.14	312040000	114550000	136120000	2.2322e-06	3.0599e-06	2.78831e-06	2.69347e-06	3.44498e-07	0.396675
sp|Q186R0|THIC_PEPD6	sp|Q186R0|THIC_PEPD6 Phosphomethylpyrimidine synthase OS=Peptoclostridium difficile (strain 630) OX=272563 GN=thiC PE=3 SV=1	25	22	16	14	48.45	169240000	89631000	89780000	1.76998e-06	3.50036e-06	2.68868e-06	2.65301e-06	7.06875e-07	0.390715
sp|Q182E8|DNAK_PEPD6	sp|Q182E8|DNAK_PEPD6 Chaperone protein DnaK OS=Peptoclostridium difficile (strain 630) OX=272563 GN=dnaK PE=3 SV=1	41	35	16	27	66.467	181220000	49881000	61121000	2.60006e-06	2.6724e-06	2.51109e-06	2.59452e-06	6.59691e-08	0.382101
sp|Q18CG6|RL24_PEPD6	sp|Q18CG6|RL24_PEPD6 50S ribosomal protein L24 OS=Peptoclostridium difficile (strain 630) OX=272563 GN=rplX PE=3 SV=2	6	5	3	3	10.953	1108800000	379670000	254020000	2.62154e-06	3.35197e-06	1.71976e-06	2.56442e-06	6.67569e-07	0.377669
tr|Q18A21|Q18A21_PEPD6	tr|Q18A21|Q18A21_PEPD6 Putative oxidative stress glutamate synthase OS=Peptoclostridium difficile (strain 630) OX=272563 GN=CD630_08280 PE=3 SV=1	28	26	15	16	53.193	228200000	52046000	83499000	2.62024e-06	2.23153e-06	2.74538e-06	2.53238e-06	2.18785e-07	0.372951
tr|Q189Q4|Q189Q4_PEPD6	tr|Q189Q4|Q189Q4_PEPD6 Peptidase D, aminoacyl-histidine dipeptidase OS=Peptoclostridium difficile (strain 630) OX=272563 GN=pepD PE=4 SV=1	15	13	11	12	52.55	223170000	49264000	87920000	2.53151e-06	2.08671e-06	2.85579e-06	2.49134e-06	3.15258e-07	0.366906
tr|Q18BK6|Q18BK6_PEPD6	tr|Q18BK6|Q18BK6_PEPD6 Aminotransferase OS=Peptoclostridium difficile (strain 630) OX=272563 GN=aspB PE=3 SV=1	21	17	14	15	44.638	181770000	91035000	86401000	1.75145e-06	3.27547e-06	2.38391e-06	2.47028e-06	6.25168e-07	0.363804
tr|Q18CK9|Q18CK9_PEPD6	tr|Q18CK9|Q18CK9_PEPD6 Glutamine--fructose-6-phosphate aminotransferase [isomerizing] OS=Peptoclostridium difficile (strain 630) OX=272563 GN=glmS PE=3 SV=1	37	33	23	27	67.426	153280000	56965000	48488000	2.23092e-06	3.09596e-06	2.02082e-06	2.44923e-06	4.6528e-07	0.360705
sp|Q18CE9|RL1_PEPD6	sp|Q18CE9|RL1_PEPD6 50S ribosomal protein L1 OS=Peptoclostridium difficile (strain 630) OX=272563 GN=rplA PE=3 SV=1	13	13	10	8	24.806	540200000	79401000	182510000	2.89256e-06	1.58761e-06	2.7984e-06	2.42619e-06	5.94211e-07	0.357311
sp|Q18BC1|RL19_PEPD6	sp|Q18BC1|RL19_PEPD6 50S ribosomal protein L19 OS=Peptoclostridium difficile (strain 630) OX=272563 GN=rplS PE=3 SV=1	8	8	5	6	13.295	752730000	212660000	341520000	2.16022e-06	2.27895e-06	2.80654e-06	2.41524e-06	2.80906e-07	0.355698
tr|Q185J5|Q185J5_PEPD6	tr|Q185J5|Q185J5_PEPD6 Transketolase, central and C-terminal (Sedoheptulose-7-phosphate:D-glyceraldehyde-3-phosphate glycolaldehydetransferase) OS=Peptoclostridium difficile (strain 630) OX=272563 GN=tkt PE=4 SV=1	15	14	11	11	32.342	332580000	108930000	92770000	2.32185e-06	2.83971e-06	1.85456e-06	2.33871e-06	4.02364e-07	0.344428
tr|Q188T0|Q188T0_PEPD6	tr|Q188T0|Q188T0_PEPD6 Putative phosphoribosylaminoimidazole-succinocarboxamide synthetase OS=Peptoclostridium difficile (strain 630) OX=272563 GN=CD630_04890 PE=4 SV=1	11	11	7	8	25.19	311830000	150380000	142280000	1.69557e-06	3.05336e-06	2.21533e-06	2.32142e-06	5.59369e-07	0.341882
tr|Q185M5|Q185M5_PEPD6	tr|Q185M5|Q185M5_PEPD6 Glycine reductase complex component B subunits alpha and beta (Selenoprotein PB alpha/beta) OS=Peptoclostridium difficile (strain 630) OX=272563 GN=grdE PE=4 SV=1	28	24	19	21	46.236	130460000	82178000	90605000	1.30205e-06	3.06264e-06	2.5894e-06	2.31803e-06	7.43931e-07	0.341383
tr|Q18CV5|Q18CV5_PEPD6	tr|Q18CV5|Q18CV5_PEPD6 Phosphoribosylaminoimidazole-succinocarboxamide synthase OS=Peptoclostridium difficile (strain 630) OX=272563 GN=purC PE=3 SV=1	19	18	7	13	26.702	226620000	119460000	179720000	1.30621e-06	2.57114e-06	2.96624e-06	2.2812e-06	7.08039e-07	0.335958
sp|Q18CI0|RS13_PEPD6	sp|Q18CI0|RS13_PEPD6 30S ribosomal protein S13 OS=Peptoclostridium difficile (strain 630) OX=272563 GN=rpsM PE=3 SV=1	15	15	9	11	14.092	818230000	198290000	236100000	2.48896e-06	2.25234e-06	2.05653e-06	2.26594e-06	1.76802e-07	0.333712
tr|Q18CK6|Q18CK6_PEPD6	tr|Q18CK6|Q18CK6_PEPD6 Putative ferredoxin/flavodoxin oxidoreductase,gamma subunit OS=Peptoclostridium difficile (strain 630) OX=272563 GN=CD630_01180 PE=4 SV=1	9	8	9	8	19.784	643850000	107660000	186900000	2.7496e-06	1.71684e-06	2.28555e-06	2.25066e-06	4.22345e-07	0.331461
tr|Q18AQ1|Q18AQ1_PEPD6	tr|Q18AQ1|Q18AQ1_PEPD6 Butyryl-CoA dehydrogenase OS=Peptoclostridium difficile (strain 630) OX=272563 GN=bcd2 PE=3 SV=1	21	15	15	17	41.302	190080000	88602000	77623000	1.69464e-06	2.94968e-06	1.98165e-06	2.20866e-06	5.36922e-07	0.325275
sp|Q18CI5|RPOA_PEPD6	sp|Q18CI5|RPOA_PEPD6 DNA-directed RNA polymerase subunit alpha OS=Peptoclostridium difficile (strain 630) OX=272563 GN=rpoA PE=3 SV=1	22	19	15	16	34.92	252050000	52028000	133450000	1.8999e-06	1.46444e-06	2.88044e-06	2.0816e-06	5.92185e-07	0.306562
sp|Q185S8|RS2_PEPD6	sp|Q185S8|RS2_PEPD6 30S ribosomal protein S2 OS=Peptoclostridium difficile (strain 630) OX=272563 GN=rpsB PE=3 SV=1	15	15	8	10	26.843	493390000	41639000	147010000	2.85885e-06	9.00931e-07	2.43918e-06	2.06632e-06	8.41679e-07	0.304313
tr|Q185M3|Q185M3_PEPD6	tr|Q185M3|Q185M3_PEPD6 Glycine reductase complex component B gamma subunit (Selenocysteine) OS=Peptoclostridium difficile (strain 630) OX=272563 GN=grdB PE=4 SV=2	24	22	14	17	46.678	114220000	64563000	90708000	1.15087e-06	2.42916e-06	2.61712e-06	2.06572e-06	6.51432e-07	0.304224
tr|Q18CK3|Q18CK3_PEPD6	tr|Q18CK3|Q18CK3_PEPD6 Probable butyrate kinase OS=Peptoclostridium difficile (strain 630) OX=272563 GN=buk PE=3 SV=1	27	25	17	17	38.695	207320000	83203000	70511000	1.73168e-06	2.5951e-06	1.68647e-06	2.00441e-06	4.18085e-07	0.295196
tr|Q18CW2|Q18CW2_PEPD6	tr|Q18CW2|Q18CW2_PEPD6 Phosphoribosylformylglycinamidine cyclo-ligase OS=Peptoclostridium difficile (strain 630) OX=272563 GN=purG PE=3 SV=1	20	18	13	14	38.917	184360000	89582000	68442000	1.54873e-06	2.81009e-06	1.64637e-06	2.00173e-06	5.72984e-07	0.294801
tr|Q180Z4|Q180Z4_PEPD6	tr|Q180Z4|Q180Z4_PEPD6 Non-specific DNA-binding protein HBsu signal recognition particle-like (SRP) component OS=Peptoclostridium difficile (strain 630) OX=272563 GN=hupA PE=3 SV=1	8	6	4	7	9.9583	1094400000	169160000	361570000	2.35251e-06	1.35782e-06	2.22558e-06	1.97864e-06	4.42032e-07	0.2914
sp|Q18CH0|RS8_PEPD6	sp|Q18CH0|RS8_PEPD6 30S ribosomal protein S8 OS=Peptoclostridium difficile (strain 630) OX=272563 GN=rpsH PE=3 SV=1	8	8	6	5	14.68	903760000	82892000	229820000	2.86385e-06	9.80842e-07	2.08536e-06	1.97668e-06	7.72565e-07	0.291111
tr|Q18CW4|Q18CW4_PEPD6	tr|Q18CW4|Q18CW4_PEPD6 Phosphoribosylamine--glycine ligase OS=Peptoclostridium difficile (strain 630) OX=272563 GN=purD PE=3 SV=1	23	20	11	14	45.766	167970000	51531000	79089000	1.65938e-06	1.90095e-06	2.23731e-06	1.93255e-06	2.36994e-07	0.284611
tr|Q18AQ5|Q18AQ5_PEPD6	tr|Q18AQ5|Q18AQ5_PEPD6 Electron transfer flavoprotein subunit alpha OS=Peptoclostridium difficile (strain 630) OX=272563 GN=etfA3 PE=4 SV=1	18	16	11	14	36.072	190730000	64348000	105460000	1.48511e-06	1.87096e-06	2.35139e-06	1.90249e-06	3.54357e-07	0.280185
sp|Q18CF3|RPOC_PEPD6	sp|Q18CF3|RPOC_PEPD6 DNA-directed RNA polymerase subunit beta OS=Peptoclostridium difficile (strain 630) OX=272563 GN=rpoC PE=3 SV=1	55	50	31	36	129.73	75503000	12752000	26968000	2.11434e-06	1.33346e-06	2.1625e-06	1.8701e-06	3.79972e-07	0.275414
tr|Q18CK1|Q18CK1_PEPD6	tr|Q18CK1|Q18CK1_PEPD6 Putative 4Fe-4S ferredoxin, iron-sulfur binding domain protein, delta subunit OS=Peptoclostridium difficile (strain 630) OX=272563 GN=CD630_01150 PE=4 SV=1	5	5	4	4	7.689	942690000	303120000	449020000	1.56462e-06	1.87864e-06	2.13404e-06	1.8591e-06	2.32873e-07	0.273795
tr|Q18CV9|Q18CV9_PEPD6	tr|Q18CV9|Q18CV9_PEPD6 Amidophosphoribosyltransferase OS=Peptoclostridium difficile (strain 630) OX=272563 GN=purF PE=3 SV=1	23	21	14	14	50.768	173410000	37963000	67249000	1.90036e-06	1.5535e-06	2.11029e-06	1.85471e-06	2.29589e-07	0.273149
sp|Q180W5|ATPB_PEPD6	sp|Q180W5|ATPB_PEPD6 ATP synthase subunit beta OS=Peptoclostridium difficile (strain 630) OX=272563 GN=atpD PE=3 SV=1	31	30	16	23	49.79	229720000	29758000	61045000	2.46895e-06	1.19428e-06	1.87871e-06	1.84731e-06	5.20853e-07	0.272058
sp|Q18A85|SPEE_PEPD6	sp|Q18A85|SPEE_PEPD6 Polyamine aminopropyltransferase OS=Peptoclostridium difficile (strain 630) OX=272563 GN=speE PE=3 SV=1	15	13	8	10	32.991	283420000	71262000	74844000	2.01835e-06	1.89502e-06	1.52623e-06	1.8132e-06	2.09073e-07	0.267035
sp|Q180W8|ATPA_PEPD6	sp|Q180W8|ATPA_PEPD6 ATP synthase subunit alpha OS=Peptoclostridium difficile (strain 630) OX=272563 GN=atpA PE=3 SV=1	27	24	15	19	54.664	187540000	32394000	53220000	2.21292e-06	1.42734e-06	1.79822e-06	1.81283e-06	3.2088e-07	0.26698
tr|Q182L9|Q182L9_PEPD6	tr|Q182L9|Q182L9_PEPD6 Aminotransferase, alanine--glyoxylate transaminase OS=Peptoclostridium difficile (strain 630) OX=272563 GN=CD630_25320 PE=3 SV=1	22	21	10	17	42.366	206990000	40232000	80627000	1.89294e-06	1.37388e-06	2.11137e-06	1.79273e-06	3.09305e-07	0.26402
sp|Q18CJ1|RL13_PEPD6	sp|Q18CJ1|RL13_PEPD6 50S ribosomal protein L13 OS=Peptoclostridium difficile (strain 630) OX=272563 GN=rplM PE=3 SV=1	8	8	6	7	16.203	590350000	113550000	161820000	2.06479e-06	1.48301e-06	1.62067e-06	1.72282e-06	2.48253e-07	0.253724
tr|Q183J1|Q183J1_PEPD6	tr|Q183J1|Q183J1_PEPD6 Phosphoenolpyruvate-protein phosphotransferase OS=Peptoclostridium difficile (strain 630) OX=272563 GN=ptsI PE=3 SV=1	35	30	16	24	63.15	105130000	35703000	47280000	1.43308e-06	1.81735e-06	1.84551e-06	1.69865e-06	1.88136e-07	0.250164
sp|Q18CT8|GUAA_PEPD6	sp|Q18CT8|GUAA_PEPD6 GMP synthase [glutamine-hydrolyzing] OS=Peptoclostridium difficile (strain 630) OX=272563 GN=guaA PE=3 SV=1	22	22	14	17	57.324	148760000	30237000	50902000	1.84074e-06	1.39713e-06	1.80359e-06	1.68049e-06	2.0094e-07	0.24749
tr|Q188I2|Q188I2_PEPD6	tr|Q188I2|Q188I2_PEPD6 Activator of 2-hydroxyisocaproyl-CoA dehydratase OS=Peptoclostridium difficile (strain 630) OX=272563 GN=hadI PE=4 SV=2	9	8	9	9	28.422	254550000	80514000	92283000	1.5617e-06	1.84453e-06	1.62122e-06	1.67582e-06	1.21748e-07	0.246802
tr|Q17ZZ2|Q17ZZ2_PEPD6	tr|Q17ZZ2|Q17ZZ2_PEPD6 Putative electron transfer protein OS=Peptoclostridium difficile (strain 630) OX=272563 GN=prdC PE=4 SV=1	21	20	12	16	46.847	175320000	49130000	46565000	1.7729e-06	1.85519e-06	1.34837e-06	1.65882e-06	2.22079e-07	0.244299
sp|Q181T7|GPMI_PEPD6	sp|Q181T7|GPMI_PEPD6 2,3-bisphosphoglycerate-independent phosphoglycerate mutase OS=Peptoclostridium difficile (strain 630) OX=272563 GN=gpmI PE=3 SV=1	21	17	14	15	56.373	123100000	44398000	38975000	1.49796e-06	2.01741e-06	1.35808e-06	1.62448e-06	2.83652e-07	0.239242
tr|Q18BL9|Q18BL9_PEPD6	tr|Q18BL9|Q18BL9_PEPD6 Cold shock protein CspB OS=Peptoclostridium difficile (strain 630) OX=272563 GN=cspB PE=4 SV=1	3	3	2	2	7.1239	1448000000	169770000	367650000	2.22668e-06	9.74853e-07	1.6189e-06	1.60681e-06	5.11126e-07	0.236639
sp|Q18CG4|RL16_PEPD6	sp|Q18CG4|RL16_PEPD6 50S ribosomal protein L16 OS=Peptoclostridium difficile (strain 630) OX=272563 GN=rplP PE=3 SV=1	7	6	3	5	16.056	328840000	134320000	189060000	1.13971e-06	1.73835e-06	1.87631e-06	1.58479e-06	3.1972e-07	0.233396
tr|Q185B5|Q185B5_PEPD6	tr|Q185B5|Q185B5_PEPD6 Asparagine--tRNA ligase OS=Peptoclostridium difficile (strain 630) OX=272563 GN=asnC PE=3 SV=1	21	20	13	14	53.819	147070000	36403000	39920000	1.70856e-06	1.57919e-06	1.32798e-06	1.53858e-06	1.58001e-07	0.22659
tr|Q183B8|Q183B8_PEPD6	tr|Q183B8|Q183B8_PEPD6 Phosphate propanoyltransferase OS=Peptoclostridium difficile (strain 630) OX=272563 GN=CD630_26830 PE=3 SV=1	12	9	7	7	20.064	248470000	102980000	141750000	1.07612e-06	1.66545e-06	1.75795e-06	1.49984e-06	3.01984e-07	0.220886
sp|Q18CT6|CH10_PEPD6	sp|Q18CT6|CH10_PEPD6 10 kDa chaperonin OS=Peptoclostridium difficile (strain 630) OX=272563 GN=groS PE=3 SV=1	10	10	5	4	10.22	650520000	208300000	212440000	1.4351e-06	1.71593e-06	1.342e-06	1.49768e-06	1.5894e-07	0.220567
tr|Q185K9|Q185K9_PEPD6	tr|Q185K9|Q185K9_PEPD6 Inositol-5-monophosphate dehydrogenase (IMP dehydrogenase) (IMPDH) (IMPD) OS=Peptoclostridium difficile (strain 630) OX=272563 GN=guaB PE=4 SV=1	32	30	15	15	54.776	131250000	33771000	40963000	1.55189e-06	1.49106e-06	1.38691e-06	1.47662e-06	6.81208e-08	0.217466
tr|Q18D73|Q18D73_PEPD6	tr|Q18D73|Q18D73_PEPD6 Putative inorganic pyrophosphatase OS=Peptoclostridium difficile (strain 630) OX=272563 GN=ppaC PE=4 SV=1	27	23	15	18	59.289	113040000	32826000	38503000	1.44669e-06	1.56874e-06	1.41103e-06	1.47549e-06	6.75307e-08	0.217299
tr|Q181J0|Q181J0_PEPD6	tr|Q181J0|Q181J0_PEPD6 Carbamoyl-phosphate synthase large chain OS=Peptoclostridium difficile (strain 630) OX=272563 GN=carB1 PE=3 SV=1	54	20	10	18	119.19	64042000	12146000	20623000	1.64769e-06	1.1669e-06	1.51935e-06	1.44465e-06	2.03266e-07	0.212757
tr|Q18C45|Q18C45_PEPD6	tr|Q18C45|Q18C45_PEPD6 Putative rubrerythrin OS=Peptoclostridium difficile (strain 630) OX=272563 GN=CD630_15240 PE=4 SV=1	15	7	6	7	19.99	420190000	74857000	105790000	1.81313e-06	1.20616e-06	1.30715e-06	1.44215e-06	2.65546e-07	0.212389
sp|Q18CG1|RL22_PEPD6	sp|Q18CG1|RL22_PEPD6 50S ribosomal protein L22 OS=Peptoclostridium difficile (strain 630) OX=272563 GN=rplV PE=3 SV=1	6	6	2	3	12.251	811510000	45709000	212750000	2.14603e-06	4.51371e-07	1.61104e-06	1.40282e-06	7.07337e-07	0.206596
tr|Q18BJ9|Q18BJ9_PEPD6	tr|Q18BJ9|Q18BJ9_PEPD6 Adenylosuccinate lyase OS=Peptoclostridium difficile (strain 630) OX=272563 GN=purB PE=3 SV=1	26	21	12	18	55.038	109650000	30479000	42975000	1.30269e-06	1.35215e-06	1.46199e-06	1.37228e-06	6.65735e-08	0.202099
tr|Q18CJ7|Q18CJ7_PEPD6	tr|Q18CJ7|Q18CJ7_PEPD6 Aminotransferase OS=Peptoclostridium difficile (strain 630) OX=272563 GN=aspC PE=3 SV=1	14	13	9	10	44.105	135510000	29668000	58278000	1.29012e-06	1.05472e-06	1.58876e-06	1.3112e-06	2.18532e-07	0.193104
sp|Q189R2|FTHS_PEPD6	sp|Q189R2|FTHS_PEPD6 Formate--tetrahydrofolate ligase OS=Peptoclostridium difficile (strain 630) OX=272563 GN=fhs PE=3 SV=1	24	19	17	16	59.985	90819000	29923000	30689000	1.17595e-06	1.4468e-06	1.13787e-06	1.25354e-06	1.37536e-07	0.184612
sp|Q18CH4|RL18_PEPD6	sp|Q18CH4|RL18_PEPD6 50S ribosomal protein L18 OS=Peptoclostridium difficile (strain 630) OX=272563 GN=rplR PE=3 SV=1	6	6	6	5	13.575	548690000	96968000	123230000	1.60782e-06	1.06103e-06	1.03401e-06	1.23429e-06	2.64359e-07	0.181777
sp|Q18CG2|RS19_PEPD6	sp|Q18CG2|RS19_PEPD6 30S ribosomal protein S19 OS=Peptoclostridium difficile (strain 630) OX=272563 GN=rpsS PE=3 SV=1	7	7	3	4	10.606	548450000	138770000	185480000	1.25562e-06	1.18634e-06	1.21595e-06	1.2193e-06	2.83858e-08	0.17957
sp|Q182B8|SYGB_PEPD6	sp|Q182B8|SYGB_PEPD6 Glycine--tRNA ligase beta subunit OS=Peptoclostridium difficile (strain 630) OX=272563 GN=glyS PE=3 SV=1	37	31	16	27	78.469	87545000	16150000	23342000	1.48286e-06	1.02148e-06	1.13215e-06	1.21216e-06	1.96671e-07	0.178518
tr|Q18CK7|Q18CK7_PEPD6	tr|Q18CK7|Q18CK7_PEPD6 Putative ferredoxin/flavodoxin oxidoreductase,beta subunit OS=Peptoclostridium difficile (strain 630) OX=272563 GN=CD630_01170 PE=4 SV=1	7	7	6	6	26.762	209600000	66144000	59277000	1.21082e-06	1.42682e-06	9.80553e-07	1.20607e-06	1.82219e-07	0.17762
tr|Q182J9|Q182J9_PEPD6	tr|Q182J9|Q182J9_PEPD6 Threonine dehydratase II OS=Peptoclostridium difficile (strain 630) OX=272563 GN=tdcB PE=4 SV=1	16	15	9	12	42.985	96316000	46384000	41917000	8.93688e-07	1.60711e-06	1.11371e-06	1.20484e-06	2.98295e-07	0.17744
tr|Q182V2|Q182V2_PEPD6	tr|Q182V2|Q182V2_PEPD6 Isoleucine--tRNA ligase OS=Peptoclostridium difficile (strain 630) OX=272563 GN=ileS PE=3 SV=1	46	41	18	31	119.7	55398000	8840900	17206000	1.43139e-06	8.53004e-07	1.27304e-06	1.18581e-06	2.44049e-07	0.174638
sp|Q18CH3|RS5_PEPD6	sp|Q18CH3|RS5_PEPD6 30S ribosomal protein S5 OS=Peptoclostridium difficile (strain 630) OX=272563 GN=rpsE PE=3 SV=1	14	13	8	9	17.851	406680000	72471000	85504000	1.56706e-06	1.04277e-06	9.43443e-07	1.18442e-06	2.73587e-07	0.174433
tr|Q189L6|Q189L6_PEPD6	tr|Q189L6|Q189L6_PEPD6 Uncharacterized protein OS=Peptoclostridium difficile (strain 630) OX=272563 GN=CD630_06720 PE=4 SV=1	13	12	8	10	29.753	195000000	45749000	65343000	1.25238e-06	1.09717e-06	1.2017e-06	1.18375e-06	6.46243e-08	0.174334
sp|Q18CL7|METK_PEPD6	sp|Q18CL7|METK_PEPD6 S-adenosylmethionine synthase OS=Peptoclostridium difficile (strain 630) OX=272563 GN=metK PE=3 SV=1	20	20	10	10	43.53	143220000	41855000	26523000	1.34575e-06	1.46858e-06	7.13638e-07	1.17599e-06	3.30753e-07	0.173191
tr|Q18AQ6|Q18AQ6_PEPD6	tr|Q18AQ6|Q18AQ6_PEPD6 Electron transfer flavoproteins subunit beta OS=Peptoclostridium difficile (strain 630) OX=272563 GN=etfB3 PE=4 SV=2	19	18	9	9	28.314	174140000	59402000	62106000	1.06432e-06	1.3557e-06	1.08693e-06	1.16898e-06	1.32351e-07	0.172159
tr|Q182K0|Q182K0_PEPD6	tr|Q182K0|Q182K0_PEPD6 Putative translation inhibitor endoribonuclease OS=Peptoclostridium difficile (strain 630) OX=272563 GN=CD630_25130 PE=4 SV=1	4	4	4	3	13.6	407480000	60534000	190460000	1.19623e-06	6.63588e-07	1.60107e-06	1.15363e-06	3.83908e-07	0.169898
sp|Q18B22|RL27_PEPD6	sp|Q18B22|RL27_PEPD6 50S ribosomal protein L27 OS=Peptoclostridium difficile (strain 630) OX=272563 GN=rpmA PE=3 SV=1	6	6	4	5	10.427	715700000	41576000	229760000	1.61087e-06	3.49432e-07	1.48081e-06	1.14704e-06	5.66487e-07	0.168927
tr|Q18BE1|Q18BE1_PEPD6	tr|Q18BE1|Q18BE1_PEPD6 GTP-sensing transcriptional pleiotropic repressor CodY OS=Peptoclostridium difficile (strain 630) OX=272563 GN=codY PE=1 SV=1	15	11	9	9	28.744	154780000	60243000	58567000	9.60357e-07	1.39577e-06	1.04056e-06	1.13223e-06	1.89207e-07	0.166746
sp|Q180C9|G6PI_PEPD6	sp|Q180C9|G6PI_PEPD6 Glucose-6-phosphate isomerase OS=Peptoclostridium difficile (strain 630) OX=272563 GN=pgi PE=3 SV=1	19	17	9	13	50.537	109890000	26000000	36368000	1.19878e-06	1.05911e-06	1.13604e-06	1.13131e-06	5.71148e-08	0.166611
tr|Q18C58|Q18C58_PEPD6	tr|Q18C58|Q18C58_PEPD6 Putative glutamate synthase OS=Peptoclostridium difficile (strain 630) OX=272563 GN=aspB1 PE=4 SV=1	21	17	11	12	49.595	68138000	33643000	42992000	7.29454e-07	1.34491e-06	1.31793e-06	1.13076e-06	2.83983e-07	0.166531
tr|Q18D10|Q18D10_PEPD6	tr|Q18D10|Q18D10_PEPD6 Heat shock protein 90 (Heat shock protein HtpG)(High temperature protein G) OS=Peptoclostridium difficile (strain 630) OX=272563 GN=htpG PE=4 SV=1	30	27	14	20	74.922	66126000	16612000	27929000	1.06943e-06	1.00321e-06	1.2934e-06	1.12201e-06	1.24166e-07	0.165242
tr|Q187A1|Q187A1_PEPD6	tr|Q187A1|Q187A1_PEPD6 Putative oxidoreductase OS=Peptoclostridium difficile (strain 630) OX=272563 GN=CD630_17930 PE=4 SV=1	2	2	1	1	13.539	523760000	123960000	54255000	1.5307e-06	1.35278e-06	4.54039e-07	1.11251e-06	4.71238e-07	0.163842
tr|Q188H9|Q188H9_PEPD6	tr|Q188H9|Q188H9_PEPD6 Putative radical SAM-family protein OS=Peptoclostridium difficile (strain 630) OX=272563 GN=CD630_03920 PE=4 SV=1	11	8	7	9	22.722	165320000	75667000	72735000	8.10854e-07	1.38584e-06	1.02154e-06	1.07275e-06	2.37513e-07	0.157986
sp|Q18CF2|RS12_PEPD6	sp|Q18CF2|RS12_PEPD6 30S ribosomal protein S12 OS=Peptoclostridium difficile (strain 630) OX=272563 GN=rpsL PE=3 SV=2	10	10	3	1	15.464	257370000	116990000	88986000	8.59113e-07	1.45825e-06	8.5057e-07	1.05598e-06	2.84469e-07	0.155516
tr|Q17ZX0|Q17ZX0_PEPD6	tr|Q17ZX0|Q17ZX0_PEPD6 4-hydroxy-tetrahydrodipicolinate synthase OS=Peptoclostridium difficile (strain 630) OX=272563 GN=dapA3 PE=3 SV=1	12	10	8	8	31.595	193170000	25678000	60486000	1.31743e-06	6.53943e-07	1.18124e-06	1.05087e-06	2.86126e-07	0.154765
tr|Q18B05|Q18B05_PEPD6	tr|Q18B05|Q18B05_PEPD6 Rod shape-determining protein MreB OS=Peptoclostridium difficile (strain 630) OX=272563 GN=mreB2 PE=4 SV=1	25	21	11	12	38.033	109440000	33948000	50511000	8.98478e-07	1.04072e-06	1.18744e-06	1.04221e-06	1.17975e-07	0.15349
sp|Q189N4|RL20_PEPD6	sp|Q189N4|RL20_PEPD6 50S ribosomal protein L20 OS=Peptoclostridium difficile (strain 630) OX=272563 GN=rplT PE=3 SV=1	6	5	2	4	13.464	480790000	65779000	117320000	1.39733e-06	7.13874e-07	9.76366e-07	1.02919e-06	2.8151e-07	0.151572
tr|Q18B19|Q18B19_PEPD6	tr|Q18B19|Q18B19_PEPD6 Anaerobic nitric oxide reductase flavorubredoxin (FlRd) (FlavoRb) OS=Peptoclostridium difficile (strain 630) OX=272563 GN=norV PE=3 SV=1	15	10	6	12	44.836	62842000	45065000	30212000	6.08201e-07	1.62865e-06	8.37284e-07	1.02471e-06	4.37167e-07	0.150912
tr|Q180F0|Q180F0_PEPD6	tr|Q180F0|Q180F0_PEPD6 ATP-dependent Clp protease proteolytic subunit OS=Peptoclostridium difficile (strain 630) OX=272563 GN=clpP1 PE=1 SV=1	11	11	6	7	21.294	301570000	47758000	64649000	1.38617e-06	8.19716e-07	8.50914e-07	1.01893e-06	2.59987e-07	0.150061
sp|Q17ZX2|DAPH_PEPD6	sp|Q17ZX2|DAPH_PEPD6 2,3,4,5-tetrahydropyridine-2,6-dicarboxylate N-acetyltransferase OS=Peptoclostridium difficile (strain 630) OX=272563 GN=dapH PE=3 SV=1	9	9	6	6	25.33	203190000	56304000	48936000	1.11098e-06	1.14957e-06	7.66179e-07	1.00891e-06	1.72358e-07	0.148585
tr|Q18C55|Q18C55_PEPD6	tr|Q18C55|Q18C55_PEPD6 Ferredoxin--NADP(+) reductase subunit alpha OS=Peptoclostridium difficile (strain 630) OX=272563 GN=CD630_15360 PE=4 SV=1	14	13	7	8	33.032	112660000	41337000	52875000	8.03295e-07	1.10061e-06	1.07957e-06	9.94493e-07	1.3547e-07	0.146462
tr|Q183D9|Q183D9_PEPD6	tr|Q183D9|Q183D9_PEPD6 Putative amidohydrolase OS=Peptoclostridium difficile (strain 630) OX=272563 GN=CD630_27050 PE=4 SV=1	20	19	9	15	50.671	92573000	21320000	34498000	1.01255e-06	8.70777e-07	1.08049e-06	9.87937e-07	8.73646e-08	0.145496
tr|Q180R7|Q180R7_PEPD6	tr|Q180R7|Q180R7_PEPD6 Delta-aminolevulinic acid dehydratase OS=Peptoclostridium difficile (strain 630) OX=272563 GN=hemB PE=3 SV=2	13	12	8	10	35.935	118350000	32732000	47748000	9.18029e-07	9.48092e-07	1.06057e-06	9.75564e-07	6.13487e-08	0.143674
sp|Q18BI0|RS15_PEPD6	sp|Q18BI0|RS15_PEPD6 30S ribosomal protein S15 OS=Peptoclostridium difficile (strain 630) OX=272563 GN=rpsO PE=3 SV=1	7	7	1	2	9.7323	706090000	69845000	148800000	1.48336e-06	5.47912e-07	8.95128e-07	9.75466e-07	3.86096e-07	0.14366
tr|Q18B43|Q18B43_PEPD6	tr|Q18B43|Q18B43_PEPD6 3-oxoacyl-[acyl-carrier-protein] synthase 2 OS=Peptoclostridium difficile (strain 630) OX=272563 GN=fabF PE=3 SV=1	17	15	8	11	44.044	84158000	24542000	44419000	8.00116e-07	8.71278e-07	1.20927e-06	9.6022e-07	1.78483e-07	0.141414
tr|Q181B3|Q181B3_PEPD6	tr|Q181B3|Q181B3_PEPD6 Ribose-phosphate pyrophosphokinase OS=Peptoclostridium difficile (strain 630) OX=272563 GN=prs PE=3 SV=1	13	12	7	10	34.227	168940000	29882000	38048000	1.24816e-06	8.24401e-07	8.04947e-07	9.59171e-07	2.04504e-07	0.14126
tr|Q187R2|Q187R2_PEPD6	tr|Q187R2|Q187R2_PEPD6 Uncharacterized protein OS=Peptoclostridium difficile (strain 630) OX=272563 GN=CD630_19530 PE=4 SV=1	22	19	14	16	44.099	97569000	27705000	35210000	9.28776e-07	9.84798e-07	9.59757e-07	9.57777e-07	2.29135e-08	0.141054
sp|Q180P4|PFKA_PEPD6	sp|Q180P4|PFKA_PEPD6 ATP-dependent 6-phosphofructokinase OS=Peptoclostridium difficile (strain 630) OX=272563 GN=pfkA PE=3 SV=1	10	9	8	7	34.206	116970000	46556000	33347000	8.63669e-07	1.28363e-06	7.05059e-07	9.50784e-07	2.44099e-07	0.140025
sp|Q18CH8|RL30_PEPD6	sp|Q18CH8|RL30_PEPD6 50S ribosomal protein L30 OS=Peptoclostridium difficile (strain 630) OX=272563 GN=rpmD PE=3 SV=1	6	6	3	2	6.854	672530000	116150000	285160000	9.95007e-07	6.41687e-07	1.20809e-06	9.48262e-07	2.33583e-07	0.139653
tr|Q185M7|Q185M7_PEPD6	tr|Q185M7|Q185M7_PEPD6 Thioredoxin reductase OS=Peptoclostridium difficile (strain 630) OX=272563 GN=trxB3 PE=3 SV=1	9	8	6	7	34.151	61232000	49486000	47907000	4.51391e-07	1.36222e-06	1.01127e-06	9.41627e-07	3.7509e-07	0.138676
sp|Q181Q7|PURA_PEPD6	sp|Q181Q7|PURA_PEPD6 Adenylosuccinate synthetase OS=Peptoclostridium difficile (strain 630) OX=272563 GN=purA PE=3 SV=1	18	16	9	12	47.263	66773000	26103000	38745000	6.81228e-07	9.94425e-07	1.13189e-06	9.35847e-07	1.88586e-07	0.137825
sp|Q189B8|SYT_PEPD6	sp|Q189B8|SYT_PEPD6 Threonine--tRNA ligase OS=Peptoclostridium difficile (strain 630) OX=272563 GN=thrS PE=3 SV=1	30	28	10	17	73.543	73783000	9141600	23574000	1.1713e-06	5.41906e-07	1.07162e-06	9.28276e-07	2.76219e-07	0.13671
sp|Q18BH4|IF2_PEPD6	sp|Q18BH4|IF2_PEPD6 Translation initiation factor IF-2 OS=Peptoclostridium difficile (strain 630) OX=272563 GN=infB PE=3 SV=1	27	25	15	17	69.71	68153000	19007000	15897000	1.02554e-06	1.06799e-06	6.84978e-07	9.26169e-07	1.71426e-07	0.136399
tr|Q18D70|Q18D70_PEPD6	tr|Q18D70|Q18D70_PEPD6 Peptidyl-prolyl cis-trans isomerase OS=Peptoclostridium difficile (strain 630) OX=272563 GN=ppiB PE=3 SV=1	10	9	8	9	18.972	207580000	69478000	70433000	8.50098e-07	1.06248e-06	8.25954e-07	9.12844e-07	1.06267e-07	0.134437
tr|Q18B46|Q18B46_PEPD6	tr|Q18B46|Q18B46_PEPD6 Malonyl CoA-acyl carrier protein transacylase OS=Peptoclostridium difficile (strain 630) OX=272563 GN=fabD PE=3 SV=1	18	16	13	13	34.205	118840000	35029000	37282000	8.77451e-07	9.65779e-07	7.88234e-07	8.77155e-07	7.24825e-08	0.129181
tr|Q180A1|Q180A1_PEPD6	tr|Q180A1|Q180A1_PEPD6 Valine--tRNA ligase OS=Peptoclostridium difficile (strain 630) OX=272563 GN=valS PE=3 SV=1	30	29	11	18	103	52857000	5453300	15746000	1.1752e-06	4.52748e-07	1.00248e-06	8.76807e-07	3.08034e-07	0.12913
tr|Q186F0|Q186F0_PEPD6	tr|Q186F0|Q186F0_PEPD6 O-acetyl-serine thiol-lyase A (O-acetyl-sulfhydrylase)(OAS-TL) OS=Peptoclostridium difficile (strain 630) OX=272563 GN=cysK PE=4 SV=1	10	8	8	7	32.665	20545000	60670000	43493000	1.44864e-07	1.59741e-06	8.7815e-07	8.73475e-07	5.9301e-07	0.128639
sp|Q18CD5|SYC_PEPD6	sp|Q18CD5|SYC_PEPD6 Cysteine--tRNA ligase OS=Peptoclostridium difficile (strain 630) OX=272563 GN=cysS PE=3 SV=2	27	23	14	15	53.918	64960000	18588000	31556000	7.5605e-07	8.07842e-07	1.05168e-06	8.71856e-07	1.28898e-07	0.128401
sp|Q18BE7|SYA_PEPD6	sp|Q18BE7|SYA_PEPD6 Alanine--tRNA ligase OS=Peptoclostridium difficile (strain 630) OX=272563 GN=alaS PE=3 SV=1	31	27	21	20	98.396	40532000	13163000	11343000	8.60887e-07	1.04398e-06	6.89877e-07	8.64915e-07	1.4459e-07	0.127378
tr|Q18B39|Q18B39_PEPD6	tr|Q18B39|Q18B39_PEPD6 Enoyl-(Acyl-carrier-protein) reductase II OS=Peptoclostridium difficile (strain 630) OX=272563 GN=fabK PE=4 SV=1	10	9	6	7	32.527	113220000	38915000	38441000	7.94946e-07	1.02028e-06	7.72868e-07	8.62699e-07	1.11793e-07	0.127052
sp|Q182K8|SYL_PEPD6	sp|Q182K8|SYL_PEPD6 Leucine--tRNA ligase OS=Peptoclostridium difficile (strain 630) OX=272563 GN=leuS PE=3 SV=1	38	34	14	23	92.432	62442000	7101800	14090000	1.24586e-06	5.29116e-07	8.05007e-07	8.59995e-07	2.95182e-07	0.126654
tr|Q17ZW8|Q17ZW8_PEPD6	tr|Q17ZW8|Q17ZW8_PEPD6 4-hydroxy-tetrahydrodipicolinate synthase OS=Peptoclostridium difficile (strain 630) OX=272563 GN=dapA2 PE=3 SV=1	15	11	7	10	31.784	185320000	26586000	31788000	1.27146e-06	6.81117e-07	6.24508e-07	8.59027e-07	2.92546e-07	0.126511
tr|Q184J7|Q184J7_PEPD6	tr|Q184J7|Q184J7_PEPD6 Alcohol dehydrogenase OS=Peptoclostridium difficile (strain 630) OX=272563 GN=CD630_30060 PE=4 SV=1	13	6	9	10	41.115	22170000	41292000	37856000	1.9676e-07	1.36844e-06	9.62059e-07	8.4242e-07	4.8576e-07	0.124065
tr|Q186Q4|Q186Q4_PEPD6	tr|Q186Q4|Q186Q4_PEPD6 Riboflavin biosynthesis protein RibBA OS=Peptoclostridium difficile (strain 630) OX=272563 GN=ribBA PE=3 SV=1	23	17	9	13	44.835	132680000	12549000	27916000	1.28408e-06	4.5351e-07	7.73636e-07	8.37076e-07	3.42035e-07	0.123278
sp|Q180E8|CLPX_PEPD6	sp|Q180E8|CLPX_PEPD6 ATP-dependent Clp protease ATP-binding subunit ClpX OS=Peptoclostridium difficile (strain 630) OX=272563 GN=clpX PE=3 SV=1	15	13	10	11	46.47	90410000	24552000	23073000	9.06901e-07	9.19644e-07	6.6274e-07	8.29762e-07	1.18217e-07	0.122201
sp|Q185C5|EAM_PEPD6	sp|Q185C5|EAM_PEPD6 Glutamate 2,3-aminomutase OS=Peptoclostridium difficile (strain 630) OX=272563 GN=eam PE=1 SV=1	16	15	10	10	48.98	108550000	13428000	26691000	1.14768e-06	5.3014e-07	8.08072e-07	8.28629e-07	2.52527e-07	0.122034
tr|Q18CJ6|Q18CJ6_PEPD6	tr|Q18CJ6|Q18CJ6_PEPD6 Anaerobic ribonucleoside triphosphate reductase OS=Peptoclostridium difficile (strain 630) OX=272563 GN=nrdD PE=4 SV=1	28	26	12	22	88.577	58875000	7045700	15241000	1.1257e-06	5.03043e-07	8.34451e-07	8.21065e-07	2.54375e-07	0.12092
tr|Q18CN1|Q18CN1_PEPD6	tr|Q18CN1|Q18CN1_PEPD6 Ribosome hibernation promoting factor OS=Peptoclostridium difficile (strain 630) OX=272563 GN=hpf PE=3 SV=1	11	10	8	8	21.262	156580000	54624000	60946000	7.18639e-07	9.36155e-07	8.00969e-07	8.18588e-07	8.96701e-08	0.120556
sp|Q185S5|RRF_PEPD6	sp|Q185S5|RRF_PEPD6 Ribosome-recycling factor OS=Peptoclostridium difficile (strain 630) OX=272563 GN=frr PE=3 SV=1	12	12	8	5	21.108	185090000	56084000	49197000	8.43336e-07	9.54215e-07	6.41878e-07	8.13143e-07	1.29286e-07	0.119754
tr|Q188D7|Q188D7_PEPD6	tr|Q188D7|Q188D7_PEPD6 ABC-type transport system, ATP-binding protein OS=Peptoclostridium difficile (strain 630) OX=272563 GN=CD630_20680 PE=4 SV=1	24	19	11	16	61.771	56351000	17842000	20858000	7.51375e-07	8.88359e-07	7.96386e-07	8.1204e-07	5.70082e-08	0.119591
tr|Q186J1|Q186J1_PEPD6	tr|Q186J1|Q186J1_PEPD6 Tellurium resistance protein terD1 OS=Peptoclostridium difficile (strain 630) OX=272563 GN=terD1 PE=4 SV=1	7	5	4	4	21.532	192720000	31495000	73802000	8.9574e-07	5.46621e-07	9.82243e-07	8.08201e-07	1.88306e-07	0.119026
tr|Q183M5|Q183M5_PEPD6	tr|Q183M5|Q183M5_PEPD6 Cell wall binding protein cwp2 OS=Peptoclostridium difficile (strain 630) OX=272563 GN=cwp2 PE=4 SV=1	31	27	21	16	66.445	43026000	22770000	12670000	6.17112e-07	1.21951e-06	5.20362e-07	7.85661e-07	3.0931e-07	0.115706
sp|Q185P4|NADA_PEPD6	sp|Q185P4|NADA_PEPD6 Quinolinate synthase A OS=Peptoclostridium difficile (strain 630) OX=272563 GN=nadA PE=3 SV=1	16	14	9	11	34.396	89352000	27609000	43588000	6.63411e-07	7.65454e-07	9.26705e-07	7.8519e-07	1.08391e-07	0.115637
tr|Q18C40|Q18C40_PEPD6	tr|Q18C40|Q18C40_PEPD6 Tyrosine--tRNA ligase OS=Peptoclostridium difficile (strain 630) OX=272563 GN=tyrS PE=3 SV=1	18	16	9	14	45.731	66252000	25525000	26847000	6.54004e-07	9.40885e-07	7.5888e-07	7.8459e-07	1.18521e-07	0.115549
tr|Q18BL0|Q18BL0_PEPD6	tr|Q18BL0|Q18BL0_PEPD6 Glutamine synthetase OS=Peptoclostridium difficile (strain 630) OX=272563 GN=glnA PE=3 SV=1	26	23	13	17	71.911	59537000	9148400	19905000	9.24172e-07	5.30274e-07	8.84757e-07	7.79735e-07	1.77127e-07	0.114834
tr|Q18CV6|Q18CV6_PEPD6	tr|Q18CV6|Q18CV6_PEPD6 N5-carboxyaminoimidazole ribonucleotide mutase OS=Peptoclostridium difficile (strain 630) OX=272563 GN=purE PE=3 SV=1	8	8	6	5	17.122	250480000	43519000	76416000	9.25759e-07	6.00611e-07	8.08733e-07	7.78368e-07	1.34466e-07	0.114632
tr|Q182X9|Q182X9_PEPD6	tr|Q182X9|Q182X9_PEPD6 Cell division protein FtsZ OS=Peptoclostridium difficile (strain 630) OX=272563 GN=ftsZ PE=3 SV=1	19	15	13	10	40.92	48558000	32300000	32318000	4.28911e-07	1.06536e-06	8.17423e-07	7.70566e-07	2.61935e-07	0.113483
tr|Q183H4|Q183H4_PEPD6	tr|Q183H4|Q183H4_PEPD6 Aspartate--tRNA ligase OS=Peptoclostridium difficile (strain 630) OX=272563 GN=aspS PE=3 SV=1	22	18	11	16	67.494	66192000	7737000	21961000	9.64365e-07	4.20918e-07	9.16186e-07	7.67156e-07	2.45616e-07	0.112981
tr|Q181D9|Q181D9_PEPD6	tr|Q181D9|Q181D9_PEPD6 Methionine--tRNA ligase OS=Peptoclostridium difficile (strain 630) OX=272563 GN=metG PE=3 SV=1	35	32	17	20	74.099	64694000	8925100	16007000	1.03478e-06	5.33072e-07	7.33143e-07	7.66997e-07	2.06215e-07	0.112958
tr|Q18BM5|Q18BM5_PEPD6	tr|Q18BM5|Q18BM5_PEPD6 Peptidylprolyl isomerase OS=Peptoclostridium difficile (strain 630) OX=272563 GN=CD630_13570 PE=4 SV=1	19	17	8	13	28.465	157210000	26303000	41333000	9.65966e-07	6.03499e-07	7.27235e-07	7.65567e-07	1.50438e-07	0.112747
sp|Q189Y9|Y795_PEPD6	sp|Q189Y9|Y795_PEPD6 Probable transcriptional regulatory protein CD630_07950 OS=Peptoclostridium difficile (strain 630) OX=272563 GN=CD630_07950 PE=3 SV=1	7	6	2	5	26.045	152760000	30459000	46640000	8.58825e-07	6.39441e-07	7.50843e-07	7.49703e-07	8.95669e-08	0.110411
tr|Q18CK4|Q18CK4_PEPD6	tr|Q18CK4|Q18CK4_PEPD6 Phosphate butyryltransferase OS=Peptoclostridium difficile (strain 630) OX=272563 GN=ptb PE=4 SV=1	16	15	11	10	32.405	114570000	30804000	29027000	8.01408e-07	8.04599e-07	5.81408e-07	7.29138e-07	1.04469e-07	0.107382
sp|Q183G0|GLYA_PEPD6	sp|Q183G0|GLYA_PEPD6 Serine hydroxymethyltransferase OS=Peptoclostridium difficile (strain 630) OX=272563 GN=glyA PE=3 SV=1	22	17	13	14	45.795	38184000	24789000	26266000	3.77459e-07	9.15034e-07	7.43496e-07	6.78663e-07	2.24201e-07	0.0999485
sp|Q18CE5|RL11_PEPD6	sp|Q18CE5|RL11_PEPD6 50S ribosomal protein L11 OS=Peptoclostridium difficile (strain 630) OX=272563 GN=rplK PE=3 SV=1	7	7	4	5	14.787	229840000	49240000	76603000	7.33629e-07	5.86892e-07	7.00152e-07	6.73558e-07	6.27872e-08	0.0991966
tr|Q180W0|Q180W0_PEPD6	tr|Q180W0|Q180W0_PEPD6 Alanine racemase OS=Peptoclostridium difficile (strain 630) OX=272563 GN=alr2 PE=1 SV=1	17	14	13	12	43.31	68426000	18536000	26851000	6.39705e-07	6.4709e-07	7.18812e-07	6.68536e-07	3.56782e-08	0.098457
tr|Q17ZW7|Q17ZW7_PEPD6	tr|Q17ZW7|Q17ZW7_PEPD6 L-serine dehydratase OS=Peptoclostridium difficile (strain 630) OX=272563 GN=sdaB PE=4 SV=1	12	8	7	10	43.411	52861000	22305000	26920000	4.95343e-07	7.80481e-07	7.22339e-07	6.66054e-07	1.23023e-07	0.0980916
tr|Q186J3|Q186J3_PEPD6	tr|Q186J3|Q186J3_PEPD6 Putative tellurite associated resistance protein OS=Peptoclostridium difficile (strain 630) OX=272563 GN=CD630_16390 PE=3 SV=1	25	22	11	15	43.616	58849000	25633000	19531000	5.54058e-07	9.01167e-07	5.26547e-07	6.60591e-07	1.70484e-07	0.097287
tr|Q184L7|Q184L7_PEPD6	tr|Q184L7|Q184L7_PEPD6 Putative phosphosugar isomerase OS=Peptoclostridium difficile (strain 630) OX=272563 GN=CD630_30280 PE=4 SV=1	6	6	3	4	21.151	126900000	39883000	53752000	5.79379e-07	6.79953e-07	7.02736e-07	6.54023e-07	5.3594e-08	0.0963197
sp|Q18CH9|KAD_PEPD6	sp|Q18CH9|KAD_PEPD6 Adenylate kinase OS=Peptoclostridium difficile (strain 630) OX=272563 GN=adk PE=3 SV=1	15	15	9	11	23.7	146830000	18954000	56651000	7.51162e-07	3.62084e-07	8.29894e-07	6.47713e-07	2.04512e-07	0.0953905
sp|Q184M8|PIP_PEPD6	sp|Q184M8|PIP_PEPD6 Proline iminopeptidase OS=Peptoclostridium difficile (strain 630) OX=272563 GN=pip PE=3 SV=1	8	7	5	7	33.663	84801000	26348000	29088000	6.16204e-07	7.14925e-07	6.05248e-07	6.45459e-07	4.93234e-08	0.0950585
sp|Q18CN0|SECA1_PEPD6	sp|Q18CN0|SECA1_PEPD6 Protein translocase subunit SecA 1 OS=Peptoclostridium difficile (strain 630) OX=272563 GN=secA1 PE=3 SV=1	38	35	18	24	101.56	34806000	6723200	9593200	7.6304e-07	5.50375e-07	6.02217e-07	6.38544e-07	9.05404e-08	0.0940401
sp|Q185K3|TAL_PEPD6	sp|Q185K3|TAL_PEPD6 Probable transaldolase OS=Peptoclostridium difficile (strain 630) OX=272563 GN=tal PE=3 SV=1	15	14	9	8	23.401	174710000	32642000	28431000	8.82516e-07	6.15703e-07	4.11238e-07	6.36486e-07	1.92959e-07	0.093737
tr|Q183J2|Q183J2_PEPD6	tr|Q183J2|Q183J2_PEPD6 PTS system, HPr protein OS=Peptoclostridium difficile (strain 630) OX=272563 GN=ptsH PE=4 SV=1	3	3	2	1	9.0645	347420000	98214000	91146000	6.79781e-07	7.17592e-07	5.10679e-07	6.36017e-07	8.99618e-08	0.093668
tr|Q189Z0|Q189Z0_PEPD6	tr|Q189Z0|Q189Z0_PEPD6 NH(3)-dependent NAD(+) synthetase OS=Peptoclostridium difficile (strain 630) OX=272563 GN=nadE PE=3 SV=1	9	8	4	4	28.012	156140000	22907000	24373000	9.44124e-07	5.17217e-07	4.22007e-07	6.27782e-07	2.27039e-07	0.0924552
sp|Q18BI4|PNP_PEPD6	sp|Q18BI4|PNP_PEPD6 Polyribonucleotide nucleotidyltransferase OS=Peptoclostridium difficile (strain 630) OX=272563 GN=pnp PE=3 SV=1	26	24	9	18	77.833	44572000	4480600	17348000	7.48853e-07	2.811e-07	8.34603e-07	6.21518e-07	2.43245e-07	0.0915327
tr|Q185M4|Q185M4_PEPD6	tr|Q185M4|Q185M4_PEPD6 Glycine reductase complex component C subunit beta (Protein PC beta) OS=Peptoclostridium difficile (strain 630) OX=272563 GN=grdC PE=4 SV=1	19	15	13	12	55.213	28283000	16420000	23297000	3.37083e-07	7.3076e-07	7.95075e-07	6.20973e-07	2.0245e-07	0.0914523
sp|Q182D5|RS21_PEPD6	sp|Q182D5|RS21_PEPD6 30S ribosomal protein S21 OS=Peptoclostridium difficile (strain 630) OX=272563 GN=rpsU PE=3 SV=1	4	3	3	1	7.0201	324410000	164370000	101390000	4.91596e-07	9.30092e-07	4.39952e-07	6.20547e-07	2.19895e-07	0.0913896
sp|Q186R1|THIG_PEPD6	sp|Q186R1|THIG_PEPD6 Thiazole synthase OS=Peptoclostridium difficile (strain 630) OX=272563 GN=thiG PE=3 SV=1	18	15	10	13	27.558	88157000	24230000	45805000	5.24415e-07	5.38222e-07	7.80238e-07	6.14292e-07	1.17477e-07	0.0904684
sp|Q18CD6|SYE_PEPD6	sp|Q18CD6|SYE_PEPD6 Glutamate--tRNA ligase OS=Peptoclostridium difficile (strain 630) OX=272563 GN=gltX PE=3 SV=1	23	21	13	17	56.611	66909000	7190700	19157000	8.17628e-07	3.2812e-07	6.7034e-07	6.05363e-07	2.05055e-07	0.0891534
tr|Q18AU1|Q18AU1_PEPD6	tr|Q18AU1|Q18AU1_PEPD6 Putative peptidase, M20D family OS=Peptoclostridium difficile (strain 630) OX=272563 GN=CD630_10860 PE=4 SV=2	14	13	9	7	41.843	69813000	20955000	18070000	6.30565e-07	7.06758e-07	4.67356e-07	6.01559e-07	9.98644e-08	0.0885933
tr|Q185J2|Q185J2_PEPD6	tr|Q185J2|Q185J2_PEPD6 Putative phosphohexomutase OS=Peptoclostridium difficile (strain 630) OX=272563 GN=CD630_23180 PE=4 SV=1	21	18	12	13	55.589	55341000	14848000	13127000	6.64059e-07	6.65299e-07	4.51046e-07	5.93468e-07	1.00709e-07	0.0874016
tr|Q18A34|Q18A34_PEPD6	tr|Q18A34|Q18A34_PEPD6 5-aminoimidazole-4-carboxamide ribonucleotide transformylase OS=Peptoclostridium difficile (strain 630) OX=272563 GN=CD630_08410 PE=4 SV=1	12	11	6	10	43.569	57496000	11173000	30638000	5.40737e-07	3.92381e-07	8.25096e-07	5.86071e-07	1.7954e-07	0.0863123
tr|Q189Y6|Q189Y6_PEPD6	tr|Q189Y6|Q189Y6_PEPD6 Putative hydrolase, NUDIX family OS=Peptoclostridium difficile (strain 630) OX=272563 GN=CD630_07900 PE=4 SV=1	7	6	4	5	16.546	125860000	60484000	47930000	4.49522e-07	8.06666e-07	4.90193e-07	5.82127e-07	1.59639e-07	0.0857314
tr|Q188V1|Q188V1_PEPD6	tr|Q188V1|Q188V1_PEPD6 Tetracycline resistance protein Tn5397 OS=Peptoclostridium difficile (strain 630) OX=272563 GN=tetM PE=4 SV=1	21	19	12	13	72.705	42057000	8476600	13053000	6.60044e-07	4.9676e-07	5.86599e-07	5.81134e-07	6.67727e-08	0.0855852
tr|Q17ZW9|Q17ZW9_PEPD6	tr|Q17ZW9|Q17ZW9_PEPD6 Aspartate-semialdehyde dehydrogenase OS=Peptoclostridium difficile (strain 630) OX=272563 GN=asd PE=3 SV=1	19	17	7	11	36.757	80757000	16278000	27003000	6.40753e-07	4.82282e-07	6.13506e-07	5.78847e-07	6.91818e-08	0.0852484
tr|Q181H5|Q181H5_PEPD6	tr|Q181H5|Q181H5_PEPD6 Uncharacterized protein OS=Peptoclostridium difficile (strain 630) OX=272563 GN=CD630_35710 PE=4 SV=1	6	5	3	4	19.133	166220000	22425000	59291000	6.86494e-07	3.4584e-07	7.01194e-07	5.77843e-07	1.6416e-07	0.0851005
sp|Q18CI8|RL17_PEPD6	sp|Q18CI8|RL17_PEPD6 50S ribosomal protein L17 OS=Peptoclostridium difficile (strain 630) OX=272563 GN=rplQ PE=3 SV=1	2	2	2	2	12.965	245680000	6103600	122310000	6.87564e-07	6.3785e-08	9.80169e-07	5.77173e-07	3.82169e-07	0.0850018
sp|Q181R5|RS6_PEPD6	sp|Q181R5|RS6_PEPD6 30S ribosomal protein S6 OS=Peptoclostridium difficile (strain 630) OX=272563 GN=rpsF PE=3 SV=1	13	13	5	3	10.552	256250000	82405000	68225000	5.83673e-07	7.00888e-07	4.44984e-07	5.76515e-07	1.04595e-07	0.0849049
tr|Q181W4|Q181W4_PEPD6	tr|Q181W4|Q181W4_PEPD6 Probable butyrate kinase OS=Peptoclostridium difficile (strain 630) OX=272563 GN=buk2 PE=3 SV=1	13	11	9	8	38.779	74454000	16038000	24851000	6.2324e-07	5.01311e-07	5.95672e-07	5.73407e-07	5.22076e-08	0.0844473
sp|Q18CG7|RL14_PEPD6	sp|Q18CG7|RL14_PEPD6 50S ribosomal protein L14 OS=Peptoclostridium difficile (strain 630) OX=272563 GN=rplN PE=3 SV=1	6	6	3	4	13.237	301410000	36911000	56824000	8.61227e-07	3.93827e-07	4.6493e-07	5.73328e-07	2.05635e-07	0.0844356
sp|Q181R4|RS18_PEPD6	sp|Q181R4|RS18_PEPD6 30S ribosomal protein S18 OS=Peptoclostridium difficile (strain 630) OX=272563 GN=rpsR PE=3 SV=1	3	3	1	3	8.8925	432120000	35040000	113330000	8.29466e-07	2.51159e-07	6.22924e-07	5.6785e-07	2.39283e-07	0.0836288
tr|Q186N9|Q186N9_PEPD6	tr|Q186N9|Q186N9_PEPD6 Putative nucleoside hydrolase, IUNH family OS=Peptoclostridium difficile (strain 630) OX=272563 GN=iunH PE=4 SV=1	14	14	7	7	36.05	90690000	11236000	29873000	7.05725e-07	3.26496e-07	6.65657e-07	5.65959e-07	1.70115e-07	0.0833503
sp|Q181R0|RL9_PEPD6	sp|Q181R0|RL9_PEPD6 50S ribosomal protein L9 OS=Peptoclostridium difficile (strain 630) OX=272563 GN=rplI PE=3 SV=1	8	8	5	4	16.924	153180000	54336000	35916000	5.59597e-07	7.41226e-07	3.75714e-07	5.58846e-07	1.49221e-07	0.0823027
tr|Q182C9|Q182C9_PEPD6	tr|Q182C9|Q182C9_PEPD6 Ribosome hibernation promoting factor OS=Peptoclostridium difficile (strain 630) OX=272563 GN=hpf PE=3 SV=1	6	5	5	5	21.803	41588000	49974000	44667000	1.95729e-07	8.78255e-07	6.01963e-07	5.58649e-07	2.80318e-07	0.0822737
tr|Q181C0|Q181C0_PEPD6	tr|Q181C0|Q181C0_PEPD6 Putative peptidase T, M20B family OS=Peptoclostridium difficile (strain 630) OX=272563 GN=CD630_35210 PE=3 SV=1	21	17	11	13	39.506	52867000	18590000	25563000	4.50836e-07	5.91974e-07	6.24225e-07	5.55678e-07	7.52951e-08	0.0818362
tr|Q18A06|Q18A06_PEPD6	tr|Q18A06|Q18A06_PEPD6 Uncharacterized protein OS=Peptoclostridium difficile (strain 630) OX=272563 GN=CD630_08070 PE=4 SV=1	8	8	5	6	13.77	197360000	40434000	69948000	5.86629e-07	4.48788e-07	5.95355e-07	5.4359e-07	6.71303e-08	0.080056
tr|Q184T6|Q184T6_PEPD6	tr|Q184T6|Q184T6_PEPD6 Peptidase M20 domain-containing protein 2 OS=Peptoclostridium difficile (strain 630) OX=272563 GN=CD630_30990 PE=3 SV=1	9	8	5	6	43.552	57519000	16165000	19316000	5.40742e-07	5.67471e-07	5.19986e-07	5.42733e-07	1.94369e-08	0.0799298
tr|Q18D28|Q18D28_PEPD6	tr|Q18D28|Q18D28_PEPD6 PTS system, mannose/fructose/sorbose IIB component OS=Peptoclostridium difficile (strain 630) OX=272563 GN=CD630_02870 PE=4 SV=1	4	4	4	3	18.03	21901000	55079000	66372000	8.52374e-08	8.00464e-07	7.39686e-07	5.41796e-07	3.23788e-07	0.0797917
sp|Q183M9|SECA2_PEPD6	sp|Q183M9|SECA2_PEPD6 Protein translocase subunit SecA 2 OS=Peptoclostridium difficile (strain 630) OX=272563 GN=secA2 PE=3 SV=1	47	42	18	31	89.115	31774000	5655000	10798000	6.11214e-07	4.06203e-07	5.94786e-07	5.37401e-07	9.30128e-08	0.0791445
tr|Q18AK8|Q18AK8_PEPD6	tr|Q18AK8|Q18AK8_PEPD6 Putative NAD-dependent malic enzyme OS=Peptoclostridium difficile (strain 630) OX=272563 GN=CD630_10050 PE=4 SV=1	12	11	9	9	42.712	44156000	15255000	25551000	4.07109e-07	5.25197e-07	6.74566e-07	5.35624e-07	1.09438e-07	0.0788828
tr|Q185P0|Q185P0_PEPD6	tr|Q185P0|Q185P0_PEPD6 L-aspartate oxidase (Quinolinate synthetase B) OS=Peptoclostridium difficile (strain 630) OX=272563 GN=nadB PE=4 SV=1	19	17	11	13	48.53	47459000	14772000	17141000	4.97164e-07	5.77843e-07	5.14177e-07	5.29728e-07	3.47242e-08	0.0780145
tr|Q18AI4|Q18AI4_PEPD6	tr|Q18AI4|Q18AI4_PEPD6 30S ribosomal protein S1 OS=Peptoclostridium difficile (strain 630) OX=272563 GN=rpsA PE=4 SV=1	16	15	5	6	48.484	60910000	13602000	12966000	6.37467e-07	5.31571e-07	3.88572e-07	5.19203e-07	1.01987e-07	0.0764644
tr|Q183F1|Q183F1_PEPD6	tr|Q183F1|Q183F1_PEPD6 Uncharacterized protein OS=Peptoclostridium difficile (strain 630) OX=272563 GN=CD630_27160 PE=4 SV=1	35	26	15	18	78.234	28964000	7309400	12103000	4.8913e-07	4.60933e-07	5.85268e-07	5.11777e-07	5.32259e-08	0.0753708
tr|Q17ZX1|Q17ZX1_PEPD6	tr|Q17ZX1|Q17ZX1_PEPD6 4-hydroxy-tetrahydrodipicolinate reductase OS=Peptoclostridium difficile (strain 630) OX=272563 GN=dapB1 PE=3 SV=1	14	13	5	6	27.284	103050000	17221000	32436000	6.06913e-07	3.78727e-07	5.47018e-07	5.10886e-07	9.65966e-08	0.0752396
sp|Q182B9|SYGA_PEPD6	sp|Q182B9|SYGA_PEPD6 Glycine--tRNA ligase alpha subunit OS=Peptoclostridium difficile (strain 630) OX=272563 GN=glyQ PE=3 SV=1	10	10	6	7	33.858	79070000	15879000	24525000	5.77888e-07	4.33356e-07	5.13259e-07	5.08168e-07	5.91147e-08	0.0748392
tr|Q185D0|Q185D0_PEPD6	tr|Q185D0|Q185D0_PEPD6 Putative peptidase, M24 family OS=Peptoclostridium difficile (strain 630) OX=272563 GN=CD630_22610 PE=4 SV=1	20	16	13	13	68.224	24983000	10168000	14166000	3.67919e-07	5.59156e-07	5.9738e-07	5.08152e-07	1.0038e-07	0.0748369
sp|Q18CL0|GLMM_PEPD6	sp|Q18CL0|GLMM_PEPD6 Phosphoglucosamine mutase OS=Peptoclostridium difficile (strain 630) OX=272563 GN=glmM PE=3 SV=2	18	16	11	10	48.857	44056000	14697000	15911000	4.64625e-07	5.78783e-07	4.80497e-07	5.07968e-07	5.0491e-08	0.0748099
sp|Q18C71|HIS4_PEPD6	sp|Q18C71|HIS4_PEPD6 1-(5-phosphoribosyl)-5-[(5-phosphoribosylamino)methylideneamino] imidazole-4-carboxamide isomerase OS=Peptoclostridium difficile (strain 630) OX=272563 GN=hisA PE=3 SV=1	13	13	8	8	26.623	102400000	18277000	32226000	5.88474e-07	3.92213e-07	5.3031e-07	5.03666e-07	8.23086e-08	0.0741762
sp|Q18CE7|RL7_PEPD6	sp|Q18CE7|RL7_PEPD6 50S ribosomal protein L7/L12 OS=Peptoclostridium difficile (strain 630) OX=272563 GN=rplL PE=3 SV=1	10	10	3	4	12.62	346160000	14343000	53119000	9.42989e-07	1.45901e-07	4.14358e-07	5.01083e-07	3.31138e-07	0.0737958
sp|Q18CR5|REX_PEPD6	sp|Q18CR5|REX_PEPD6 Redox-sensing transcriptional repressor Rex OS=Peptoclostridium difficile (strain 630) OX=272563 GN=rex PE=3 SV=1	10	9	4	8	23.303	102180000	5962100	60591000	5.13982e-07	1.11988e-07	8.72743e-07	4.99571e-07	3.10744e-07	0.0735732
tr|Q18BE4|Q18BE4_PEPD6	tr|Q18BE4|Q18BE4_PEPD6 Cysteine desulfurase IscS OS=Peptoclostridium difficile (strain 630) OX=272563 GN=iscS2 PE=3 SV=1	15	15	8	8	43.818	67762000	8631600	18345000	6.40928e-07	3.04863e-07	4.96863e-07	4.80885e-07	1.37663e-07	0.0708212
tr|Q181R6|Q181R6_PEPD6	tr|Q181R6|Q181R6_PEPD6 Single-stranded DNA-binding protein OS=Peptoclostridium difficile (strain 630) OX=272563 GN=ssb1 PE=3 SV=1	8	8	3	4	16.003	165430000	36896000	39607000	5.71461e-07	4.75928e-07	3.91778e-07	4.79722e-07	7.34042e-08	0.0706499
tr|Q185V5|Q185V5_PEPD6	tr|Q185V5|Q185V5_PEPD6 Hydroxylamine reductase OS=Peptoclostridium difficile (strain 630) OX=272563 GN=hcp PE=3 SV=1	18	16	7	8	58.544	57283000	6883000	9644500	7.239e-07	3.24803e-07	3.49003e-07	4.65902e-07	1.827e-07	0.0686146
tr|Q186T9|Q186T9_PEPD6	tr|Q186T9|Q186T9_PEPD6 Iron-sulfur cluster carrier protein OS=Peptoclostridium difficile (strain 630) OX=272563 GN=CD630_17300 PE=3 SV=1	8	7	6	6	29.373	71630000	18101000	28266000	4.54165e-07	4.28559e-07	5.13191e-07	4.65305e-07	3.54373e-08	0.0685268
tr|Q189P6|Q189P6_PEPD6	tr|Q189P6|Q189P6_PEPD6 Phenylalanine--tRNA ligase beta subunit OS=Peptoclostridium difficile (strain 630) OX=272563 GN=pheT PE=3 SV=1	32	27	13	22	89.233	31164000	3277400	10151000	6.00274e-07	2.3573e-07	5.59888e-07	4.65297e-07	1.63164e-07	0.0685256
sp|Q18CS5|PYRE_PEPD6	sp|Q18CS5|PYRE_PEPD6 Orotate phosphoribosyltransferase OS=Peptoclostridium difficile (strain 630) OX=272563 GN=pyrE PE=3 SV=1	9	7	3	6	21.301	117600000	22328000	34874000	5.40727e-07	3.83363e-07	4.59164e-07	4.61085e-07	6.42579e-08	0.0679052
tr|Q18BM1|Q18BM1_PEPD6	tr|Q18BM1|Q18BM1_PEPD6 Pyridoxal kinase OS=Peptoclostridium difficile (strain 630) OX=272563 GN=CD630_13530 PE=3 SV=1	9	5	6	5	30.544	53317000	22277000	23693000	3.5153e-07	5.48457e-07	4.47314e-07	4.491e-07	8.04052e-08	0.0661402
tr|Q184X3|Q184X3_PEPD6	tr|Q184X3|Q184X3_PEPD6 6-phospho-beta-glucosidase, bglA7 OS=Peptoclostridium difficile (strain 630) OX=272563 GN=bglA7 PE=3 SV=1	21	17	10	15	55.296	26499000	8581300	18505000	3.16296e-07	3.82478e-07	6.32484e-07	4.43753e-07	1.36161e-07	0.0653527
tr|Q182R3|Q182R3_PEPD6	tr|Q182R3|Q182R3_PEPD6 Ribulose-phosphate 3-epimerase OS=Peptoclostridium difficile (strain 630) OX=272563 GN=rpe1 PE=3 SV=1	3	2	2	2	24.198	102990000	17946000	27864000	5.37954e-07	3.50032e-07	4.16763e-07	4.34916e-07	7.77854e-08	0.0640513
sp|Q180Y2|RF1_PEPD6	sp|Q180Y2|RF1_PEPD6 Peptide chain release factor 1 OS=Peptoclostridium difficile (strain 630) OX=272563 GN=prfA PE=3 SV=1	20	17	11	12	40.022	44070000	13429000	19122000	3.80726e-07	4.33214e-07	4.73041e-07	4.28994e-07	3.78054e-08	0.063179
tr|Q183C9|Q183C9_PEPD6	tr|Q183C9|Q183C9_PEPD6 Aspartate--ammonia ligase OS=Peptoclostridium difficile (strain 630) OX=272563 GN=asnA PE=3 SV=2	13	13	7	9	38.147	66844000	11762000	15853000	5.50419e-07	3.61661e-07	3.73799e-07	4.28626e-07	8.62628e-08	0.063125
tr|Q18D34|Q18D34_PEPD6	tr|Q18D34|Q18D34_PEPD6 Uncharacterized protein OS=Peptoclostridium difficile (strain 630) OX=272563 GN=CD630_02900 PE=4 SV=1	7	5	6	7	18.223	23506000	39030000	54720000	9.24633e-08	5.73296e-07	6.16357e-07	4.27372e-07	2.37468e-07	0.0629402
tr|Q181F2|Q181F2_PEPD6	tr|Q181F2|Q181F2_PEPD6 Lysine--tRNA ligase OS=Peptoclostridium difficile (strain 630) OX=272563 GN=lysS PE=3 SV=1	20	18	8	12	58.461	40926000	5683800	13402000	5.16459e-07	2.67834e-07	4.84286e-07	4.2286e-07	1.10404e-07	0.0622757
tr|Q183A0|Q183A0_PEPD6	tr|Q183A0|Q183A0_PEPD6 PTS system, glucose-specific IIBC component OS=Peptoclostridium difficile (strain 630) OX=272563 GN=ptsG-BC PE=4 SV=1	13	12	4	10	56.611	41628000	2747900	17773000	5.08694e-07	1.2539e-07	6.21911e-07	4.18665e-07	2.12465e-07	0.0616579
tr|Q187V4|Q187V4_PEPD6	tr|Q187V4|Q187V4_PEPD6 Putative decarboxylase OS=Peptoclostridium difficile (strain 630) OX=272563 GN=CD630_19930 PE=4 SV=1	8	6	4	5	12.431	92608000	59159000	53541000	2.48499e-07	5.92771e-07	4.11395e-07	4.17555e-07	1.40616e-07	0.0614945
tr|Q187P8|Q187P8_PEPD6	tr|Q187P8|Q187P8_PEPD6 Biotin carboxylase OS=Peptoclostridium difficile (strain 630) OX=272563 GN=accC PE=4 SV=1	21	17	5	13	51.326	47653000	5026200	15974000	5.27957e-07	2.0794e-07	5.06778e-07	4.14225e-07	1.46122e-07	0.061004
tr|Q18C88|Q18C88_PEPD6	tr|Q18C88|Q18C88_PEPD6 Beta sliding clamp OS=Peptoclostridium difficile (strain 630) OX=272563 GN=dnaN PE=3 SV=2	15	12	7	10	41.597	44749000	11045000	18065000	4.01806e-07	3.70329e-07	4.64479e-07	4.12205e-07	3.91337e-08	0.0607065
tr|Q182V9|Q182V9_PEPD6	tr|Q182V9|Q182V9_PEPD6 UPF0210 protein CD630_26260 OS=Peptoclostridium difficile (strain 630) OX=272563 GN=CD630_26260 PE=3 SV=2	10	8	5	6	47.165	45860000	12554000	9830400	4.66901e-07	4.77268e-07	2.86588e-07	4.10252e-07	8.75463e-08	0.0604189
tr|Q18CX6|Q18CX6_PEPD6	tr|Q18CX6|Q18CX6_PEPD6 Glycosyltransferase OS=Peptoclostridium difficile (strain 630) OX=272563 GN=CD630_02400 PE=4 SV=1	24	22	13	12	85.107	30429000	4316300	6818700	5.59015e-07	2.96099e-07	3.58702e-07	4.04605e-07	1.12136e-07	0.0595873
tr|Q185Q7|Q185Q7_PEPD6	tr|Q185Q7|Q185Q7_PEPD6 Putative 2-nitropropane dioxygenase OS=Peptoclostridium difficile (strain 630) OX=272563 GN=CD630_21200 PE=4 SV=1	13	10	8	7	37.996	35772000	16318000	17844000	2.93394e-07	4.99764e-07	4.1908e-07	4.04079e-07	8.49152e-08	0.0595098
tr|Q188W4|Q188W4_PEPD6	tr|Q188W4|Q188W4_PEPD6 Uncharacterized protein OS=Peptoclostridium difficile (strain 630) OX=272563 GN=CD630_05190 PE=4 SV=1	7	4	2	1	41.688	84712000	10159000	3730400	7.62301e-07	3.41368e-07	9.61243e-08	3.99931e-07	2.751e-07	0.0588989
sp|Q18CF8|RL23_PEPD6	sp|Q18CF8|RL23_PEPD6 50S ribosomal protein L23 OS=Peptoclostridium difficile (strain 630) OX=272563 GN=rplW PE=3 SV=1	7	7	4	4	10.796	232360000	27481000	61159000	5.41495e-07	2.39142e-07	4.08122e-07	3.96253e-07	1.2372e-07	0.0583572
sp|Q18CS8|PYRB_PEPD6	sp|Q18CS8|PYRB_PEPD6 Aspartate carbamoyltransferase OS=Peptoclostridium difficile (strain 630) OX=272563 GN=pyrB PE=3 SV=1	13	11	7	11	34.699	59151000	10596000	19974000	4.43047e-07	2.9636e-07	4.28399e-07	3.89269e-07	6.59681e-08	0.0573286
tr|Q185J6|Q185J6_PEPD6	tr|Q185J6|Q185J6_PEPD6 Transketolase, N-terminal (Sedoheptulose-7-phosphate:D-glyceraldehyde-3-phosphate glycolaldehydetransferase) OS=Peptoclostridium difficile (strain 630) OX=272563 GN=tkt1 PE=4 SV=1	9	6	4	6	29.143	95466000	14782000	11514000	6.00556e-07	3.47238e-07	2.07409e-07	3.85068e-07	1.62716e-07	0.05671
tr|Q18CL1|Q18CL1_PEPD6	tr|Q18CL1|Q18CL1_PEPD6 UDP-N-acetylglucosamine 1-carboxyvinyltransferase OS=Peptoclostridium difficile (strain 630) OX=272563 GN=murA PE=3 SV=1	12	12	5	9	45.367	56656000	4070700	16028000	5.54826e-07	1.48857e-07	4.49455e-07	3.84379e-07	1.72005e-07	0.0566085
sp|Q187T2|HFQ_PEPD6	sp|Q187T2|HFQ_PEPD6 RNA-binding protein Hfq OS=Peptoclostridium difficile (strain 630) OX=272563 GN=hfq PE=3 SV=1	7	7	2	4	9.9032	153720000	18762000	107910000	3.28607e-07	1.49767e-07	6.60547e-07	3.7964e-07	2.11625e-07	0.0559106
tr|Q18CX9|Q18CX9_PEPD6	tr|Q18CX9|Q18CX9_PEPD6 Flagellar hook-associated protein 2 OS=Peptoclostridium difficile (strain 630) OX=272563 GN=fliD PE=3 SV=1	18	14	9	11	56.076	27834000	9041200	11327000	3.36917e-07	4.08661e-07	3.92607e-07	3.79395e-07	3.07432e-08	0.0558746
sp|Q181B7|MURC_PEPD6	sp|Q181B7|MURC_PEPD6 UDP-N-acetylmuramate--L-alanine ligase OS=Peptoclostridium difficile (strain 630) OX=272563 GN=murC PE=3 SV=1	15	15	9	7	50.239	40571000	12444000	5928300	4.39974e-07	5.0392e-07	1.84093e-07	3.75996e-07	1.38184e-07	0.0553739
tr|Q18B45|Q18B45_PEPD6	tr|Q18B45|Q18B45_PEPD6 3-oxoacyl-[acyl-carrier protein] reductase (3-ketoacyl-acyl carrier protein reductase) OS=Peptoclostridium difficile (strain 630) OX=272563 GN=fabG PE=4 SV=1	12	12	5	4	26.761	75368000	16433000	19200000	4.35371e-07	3.5447e-07	3.17592e-07	3.69145e-07	4.919e-08	0.0543649
tr|Q18BA8|Q18BA8_PEPD6	tr|Q18BA8|Q18BA8_PEPD6 Uncharacterized protein OS=Peptoclostridium difficile (strain 630) OX=272563 GN=CD630_12470 PE=4 SV=1	2	2	1	2	17.049	144330000	20146000	28231000	5.31161e-07	2.76852e-07	2.97503e-07	3.68505e-07	1.15323e-07	0.0542708
sp|Q181F4|GREA_PEPD6	sp|Q181F4|GREA_PEPD6 Transcription elongation factor GreA OS=Peptoclostridium difficile (strain 630) OX=272563 GN=greA PE=3 SV=1	8	6	5	6	18.013	41907000	34243000	35976000	1.62946e-07	4.97185e-07	4.00558e-07	3.53563e-07	1.40441e-07	0.0520702
tr|Q18C90|Q18C90_PEPD6	tr|Q18C90|Q18C90_PEPD6 DNA gyrase subunit A OS=Peptoclostridium difficile (strain 630) OX=272563 GN=gyrA PE=3 SV=1	29	28	10	14	91.094	27235000	2978800	5285100	5.35535e-07	2.18721e-07	2.97584e-07	3.50613e-07	1.34664e-07	0.0516358
tr|Q181J2|Q181J2_PEPD6	tr|Q181J2|Q181J2_PEPD6 Carbamoyl-phosphate synthase large chain OS=Peptoclostridium difficile (strain 630) OX=272563 GN=carB2 PE=3 SV=1	44	11	8	11	119.17	6262200	4841800	5772500	1.61088e-07	4.65087e-07	4.25204e-07	3.5046e-07	1.34892e-07	0.0516131
tr|Q187X3|Q187X3_PEPD6	tr|Q187X3|Q187X3_PEPD6 Ribosomal RNA adenine N-6-methyltransferase (Erythromycin resistance protein) OS=Peptoclostridium difficile (strain 630) OX=272563 GN=ermB PE=3 SV=1	7	7	6	6	28.774	50401000	16690000	19068000	3.13047e-07	3.87094e-07	3.39134e-07	3.46425e-07	3.0666e-08	0.051019
tr|Q181F8|Q181F8_PEPD6	tr|Q181F8|Q181F8_PEPD6 Bifunctional ligase/repressor BirA OS=Peptoclostridium difficile (strain 630) OX=272563 GN=birA PE=3 SV=1	2	1	1	0	36.768	633480	34851000	0	5.02775e-09	1.03287e-06	0	3.45966e-07	4.85719e-07	0.0509513
tr|Q185M1|Q185M1_PEPD6	tr|Q185M1|Q185M1_PEPD6 Glycine reductase complex component C subunit alpha (Protein PC alpha) OS=Peptoclostridium difficile (strain 630) OX=272563 GN=grdD PE=4 SV=1	21	16	8	14	40.883	20896000	7148900	24302000	1.84407e-07	2.35582e-07	6.14117e-07	3.44702e-07	1.91648e-07	0.0507652
sp|Q188C8|SYQ_PEPD6	sp|Q188C8|SYQ_PEPD6 Glutamine--tRNA ligase OS=Peptoclostridium difficile (strain 630) OX=272563 GN=glnS PE=3 SV=1	25	24	8	13	64.28	35099000	3210900	9374200	4.87014e-07	1.66365e-07	3.72457e-07	3.41945e-07	1.3267e-07	0.0503592
tr|Q186H7|Q186H7_PEPD6	tr|Q186H7|Q186H7_PEPD6 Putative oxidoreductase OS=Peptoclostridium difficile (strain 630) OX=272563 GN=CD630_16230 PE=3 SV=1	21	15	12	12	94.305	11027000	4817400	7390300	2.24472e-07	3.66191e-07	4.30788e-07	3.40484e-07	8.61671e-08	0.0501439
tr|Q18C73|Q18C73_PEPD6	tr|Q18C73|Q18C73_PEPD6 Histidine biosynthesis bifunctional protein HisIE OS=Peptoclostridium difficile (strain 630) OX=272563 GN=hisI PE=3 SV=1	12	11	8	7	25.675	93707000	9360000	19213000	5.19342e-07	1.93708e-07	3.0491e-07	3.3932e-07	1.35148e-07	0.0499725
tr|Q18C18|Q18C18_PEPD6	tr|Q18C18|Q18C18_PEPD6 Uncharacterized protein OS=Peptoclostridium difficile (strain 630) OX=272563 GN=CD630_14960 PE=4 SV=1	9	7	5	7	42.047	18715000	9452200	20118000	1.69862e-07	3.20353e-07	5.22861e-07	3.37692e-07	1.44632e-07	0.0497328
tr|Q18A51|Q18A51_PEPD6	tr|Q18A51|Q18A51_PEPD6 ABC-type transport system, oligopeptide-family extracellular solute-binding protein OS=Peptoclostridium difficile (strain 630) OX=272563 GN=oppA PE=4 SV=1	18	17	6	12	58.514	25504000	6351500	10653000	3.22136e-07	2.99569e-07	3.85299e-07	3.35668e-07	3.62839e-08	0.0494347
tr|Q184L4|Q184L4_PEPD6	tr|Q184L4|Q184L4_PEPD6 PTS system, glucose-like IIA component OS=Peptoclostridium difficile (strain 630) OX=272563 GN=CD630_30270 PE=4 SV=1	7	7	5	4	16.953	76717000	40588000	15990000	2.80743e-07	5.54631e-07	1.67557e-07	3.3431e-07	1.62499e-07	0.0492348
sp|Q18CA3|Y017_PEPD6	sp|Q18CA3|Y017_PEPD6 Nucleoid-associated protein CD630_00170 OS=Peptoclostridium difficile (strain 630) OX=272563 GN=CD630_00170 PE=3 SV=1	5	4	1	4	12.374	141870000	13932000	63382000	3.78941e-07	1.38958e-07	4.84778e-07	3.34225e-07	1.44678e-07	0.0492223
tr|Q18CS7|Q18CS7_PEPD6	tr|Q18CS7|Q18CS7_PEPD6 Dihydroorotate dehydrogenase electron transfer subunit OS=Peptoclostridium difficile (strain 630) OX=272563 GN=pyrK PE=4 SV=1	10	8	6	7	25.629	47513000	15890000	25494000	2.62854e-07	3.28258e-07	4.03865e-07	3.31659e-07	5.76177e-08	0.0488443
sp|Q189Q7|SYR_PEPD6	sp|Q189Q7|SYR_PEPD6 Arginine--tRNA ligase OS=Peptoclostridium difficile (strain 630) OX=272563 GN=argS PE=3 SV=1	28	25	11	11	64.99	32272000	5253700	6496800	4.52734e-07	2.75215e-07	2.60983e-07	3.29644e-07	8.72314e-08	0.0485476
sp|Q18B40|FABH_PEPD6	sp|Q18B40|FABH_PEPD6 3-oxoacyl-[acyl-carrier-protein] synthase 3 OS=Peptoclostridium difficile (strain 630) OX=272563 GN=fabH PE=3 SV=1	9	9	3	7	35.112	56438000	9518300	13138000	4.27758e-07	2.69386e-07	2.85136e-07	3.27426e-07	7.12356e-08	0.048221
tr|Q188W0|Q188W0_PEPD6	tr|Q188W0|Q188W0_PEPD6 Putative hemagglutinin/adhesin cwpV OS=Peptoclostridium difficile (strain 630) OX=272563 GN=cwpV PE=4 SV=1	17	17	11	12	166.66	9853800	1390500	4079100	3.54491e-07	1.86794e-07	4.20206e-07	3.20497e-07	9.82752e-08	0.0472005
sp|Q18BA9|EFP_PEPD6	sp|Q18BA9|EFP_PEPD6 Elongation factor P OS=Peptoclostridium difficile (strain 630) OX=272563 GN=efp PE=3 SV=1	13	11	10	6	20.882	80232000	21806000	17103000	3.61652e-07	3.67036e-07	2.20755e-07	3.16481e-07	6.77239e-08	0.046609
tr|Q18BZ4|Q18BZ4_PEPD6	tr|Q18BZ4|Q18BZ4_PEPD6 Putative rubrerythrin (Rr) OS=Peptoclostridium difficile (strain 630) OX=272563 GN=CD630_14740 PE=4 SV=1	13	5	3	3	20.008	75425000	18524000	25965000	3.25754e-07	2.98744e-07	3.21113e-07	3.15204e-07	1.17922e-08	0.0464209
tr|Q189P4|Q189P4_PEPD6	tr|Q189P4|Q189P4_PEPD6 Phenylalanine--tRNA ligase alpha subunit OS=Peptoclostridium difficile (strain 630) OX=272563 GN=pheS PE=3 SV=2	17	17	7	7	38.003	51506000	9159400	9774100	4.22519e-07	2.80573e-07	2.29594e-07	3.10895e-07	8.16276e-08	0.0457864
tr|Q187T1|Q187T1_PEPD6	tr|Q187T1|Q187T1_PEPD6 Putative enzyme, cyclase family OS=Peptoclostridium difficile (strain 630) OX=272563 GN=CD630_19700 PE=4 SV=1	10	7	6	9	24.234	50603000	20057000	17467000	2.64711e-07	3.91788e-07	2.61643e-07	3.06048e-07	6.06407e-08	0.0450724
sp|Q183H5|SYH_PEPD6	sp|Q183H5|SYH_PEPD6 Histidine--tRNA ligase OS=Peptoclostridium difficile (strain 630) OX=272563 GN=hisS PE=3 SV=1	10	9	7	6	47.737	31286000	7242400	10441000	3.22386e-07	2.78675e-07	3.0808e-07	3.03047e-07	1.81963e-08	0.0446305
tr|Q18BI5|Q18BI5_PEPD6	tr|Q18BI5|Q18BI5_PEPD6 Aspartokinase OS=Peptoclostridium difficile (strain 630) OX=272563 GN=dapG PE=3 SV=1	10	9	4	7	44.699	43124000	8657100	6311200	4.1609e-07	3.11911e-07	1.74372e-07	3.00791e-07	9.89939e-08	0.0442983
tr|Q180S2|Q180S2_PEPD6	tr|Q180S2|Q180S2_PEPD6 Sirohydrochlorin cobaltochelatase OS=Peptoclostridium difficile (strain 630) OX=272563 GN=cbiK PE=4 SV=1	15	10	8	11	55.698	25660000	5508300	9995100	3.08508e-07	2.47296e-07	3.44107e-07	2.9997e-07	3.99812e-08	0.0441774
tr|Q189N1|Q189N1_PEPD6	tr|Q189N1|Q189N1_PEPD6 Translation initiation factor IF-3 OS=Peptoclostridium difficile (strain 630) OX=272563 GN=infC PE=3 SV=1	9	9	4	5	19.202	84681000	23420000	15105000	3.50997e-07	3.62488e-07	1.79281e-07	2.97588e-07	8.37876e-08	0.0438267
tr|Q18CY1|Q18CY1_PEPD6	tr|Q18CY1|Q18CY1_PEPD6 Flagella glycosylation methyltransferase domain protein OS=Peptoclostridium difficile (strain 630) OX=272563 GN=CD630_02430 PE=4 SV=1	8	7	3	4	28.669	50015000	14948000	12619000	3.09516e-07	3.45427e-07	2.23617e-07	2.92853e-07	5.11056e-08	0.0431293
tr|Q183S8|Q183S8_PEPD6	tr|Q183S8|Q183S8_PEPD6 Nitrilase (Carbon-nitrogen hydrolase) OS=Peptoclostridium difficile (strain 630) OX=272563 GN=CD630_28420 PE=4 SV=1	11	9	6	8	34.356	42401000	7215500	17153000	3.14448e-07	1.99816e-07	3.64258e-07	2.92841e-07	6.88501e-08	0.0431274
sp|Q18CG8|RS17_PEPD6	sp|Q18CG8|RS17_PEPD6 30S ribosomal protein S17 OS=Peptoclostridium difficile (strain 630) OX=272563 GN=rpsQ PE=3 SV=1	6	5	2	2	10.063	115480000	47331000	38777000	2.50845e-07	3.83913e-07	2.41195e-07	2.91984e-07	6.5123e-08	0.0430013
tr|Q183S4|Q183S4_PEPD6	tr|Q183S4|Q183S4_PEPD6 Serine--tRNA ligase OS=Peptoclostridium difficile (strain 630) OX=272563 GN=serS1A PE=3 SV=1	11	7	5	5	48.575	33882000	8128600	6684200	3.55265e-07	3.18265e-07	2.00691e-07	2.91407e-07	6.59002e-08	0.0429163
tr|Q18C97|Q18C97_PEPD6	tr|Q18C97|Q18C97_PEPD6 Serine--tRNA ligase OS=Peptoclostridium difficile (strain 630) OX=272563 GN=serS1 PE=3 SV=1	14	12	5	8	48.526	37157000	8698600	4612900	3.89212e-07	3.40239e-07	1.38361e-07	2.89271e-07	1.08566e-07	0.0426017
tr|Q183S7|Q183S7_PEPD6	tr|Q183S7|Q183S7_PEPD6 Putative zinc-binding dehydrogenase OS=Peptoclostridium difficile (strain 630) OX=272563 GN=CD630_28430 PE=4 SV=1	12	10	6	9	36.082	29240000	9519300	15901000	2.2774e-07	2.76857e-07	3.54635e-07	2.86411e-07	5.22434e-08	0.0421805
tr|Q18AS5|Q18AS5_PEPD6	tr|Q18AS5|Q18AS5_PEPD6 M18 family aminopeptidase OS=Peptoclostridium difficile (strain 630) OX=272563 GN=CD630_10720 PE=3 SV=1	15	11	7	10	51.386	28997000	6143000	8887800	3.21639e-07	2.5444e-07	2.82297e-07	2.86125e-07	2.7567e-08	0.0421384
tr|Q182V8|Q182V8_PEPD6	tr|Q182V8|Q182V8_PEPD6 Pyridoxal phosphate homeostasis protein OS=Peptoclostridium difficile (strain 630) OX=272563 GN=CD630_26230 PE=3 SV=1	10	6	6	7	26.98	38255000	9502700	25461000	2.22793e-07	2.06657e-07	4.24604e-07	2.84684e-07	9.91571e-08	0.0419262
tr|Q18B62|Q18B62_PEPD6	tr|Q18B62|Q18B62_PEPD6 Uncharacterized protein OS=Peptoclostridium difficile (strain 630) OX=272563 GN=CD630_12000 PE=4 SV=1	3	3	2	2	13.195	147160000	19255000	26298000	4.1915e-07	2.04792e-07	2.14486e-07	2.79476e-07	9.88438e-08	0.0411592
tr|Q181Z4|Q181Z4_PEPD6	tr|Q181Z4|Q181Z4_PEPD6 Pyruvate, phosphate dikinase OS=Peptoclostridium difficile (strain 630) OX=272563 GN=ppdK PE=3 SV=2	26	19	12	14	96.928	13847000	4018100	3895600	2.89718e-07	3.13928e-07	2.33394e-07	2.79013e-07	3.37379e-08	0.0410911
tr|Q18CS1|Q18CS1_PEPD6	tr|Q18CS1|Q18CS1_PEPD6 Cyclopropane-fatty-acyl-phospholipid synthase OS=Peptoclostridium difficile (strain 630) OX=272563 GN=cfa PE=4 SV=1	17	14	11	10	46.146	22137000	8329700	10709000	2.20508e-07	3.0983e-07	3.05457e-07	2.78598e-07	4.1115e-08	0.0410299
tr|Q185U6|Q185U6_PEPD6	tr|Q185U6|Q185U6_PEPD6 4-aminobutyrate aminotransferase OS=Peptoclostridium difficile (strain 630) OX=272563 GN=gabT PE=3 SV=1	12	12	4	9	48.189	29577000	2393300	14176000	3.07661e-07	9.2962e-08	4.22249e-07	2.74291e-07	1.36486e-07	0.0403955
tr|Q18CY0|Q18CY0_PEPD6	tr|Q18CY0|Q18CY0_PEPD6 Putative CDP-glycerol:Poly(Glycerophosphate) glycerophosphotransferase OS=Peptoclostridium difficile (strain 630) OX=272563 GN=CD630_02440 PE=4 SV=1	9	7	4	8	57.598	30517000	1480000	10443000	3.7942e-07	6.87115e-08	3.71791e-07	2.73307e-07	1.44705e-07	0.0402507
tr|Q181J5|Q181J5_PEPD6	tr|Q181J5|Q181J5_PEPD6 Orotidine 5-phosphate decarboxylase OS=Peptoclostridium difficile (strain 630) OX=272563 GN=pyrF PE=3 SV=1	7	5	3	3	26.295	42188000	13298000	18353000	2.3946e-07	2.81851e-07	2.98296e-07	2.73202e-07	2.47859e-08	0.0402352
tr|Q18CE6|Q18CE6_PEPD6	tr|Q18CE6|Q18CE6_PEPD6 Transcription termination/antitermination protein NusG OS=Peptoclostridium difficile (strain 630) OX=272563 GN=nusG PE=3 SV=1	8	8	7	7	20.126	45579000	22791000	20060000	1.98013e-07	3.69727e-07	2.49548e-07	2.72429e-07	7.19449e-08	0.0401214
tr|Q180V8|Q180V8_PEPD6	tr|Q180V8|Q180V8_PEPD6 Transketolase, pyridine binding subunit OS=Peptoclostridium difficile (strain 630) OX=272563 GN=tkt2 PE=4 SV=1	11	7	6	8	33.846	34093000	11431000	11790000	2.49082e-07	3.11854e-07	2.46654e-07	2.69197e-07	3.01797e-08	0.0396453
tr|Q182W6|Q182W6_PEPD6	tr|Q182W6|Q182W6_PEPD6 GTPase Der OS=Peptoclostridium difficile (strain 630) OX=272563 GN=der PE=3 SV=1	18	16	8	11	49.654	26441000	7122200	7595700	2.83402e-07	2.85055e-07	2.33125e-07	2.67194e-07	2.40999e-08	0.0393504
tr|Q183H6|Q183H6_PEPD6	tr|Q183H6|Q183H6_PEPD6 Putative hydrolase beta-lactamase-like OS=Peptoclostridium difficile (strain 630) OX=272563 GN=CD630_27420 PE=4 SV=1	6	5	5	5	22.92	47332000	14914000	20528000	2.34175e-07	2.7553e-07	2.90822e-07	2.66842e-07	2.39283e-08	0.0392986
tr|Q18BH2|Q18BH2_PEPD6	tr|Q18BH2|Q18BH2_PEPD6 Transcription termination/antitermination protein NusA OS=Peptoclostridium difficile (strain 630) OX=272563 GN=nusA PE=3 SV=1	15	13	6	11	43.511	32422000	3859600	12922000	3.04516e-07	1.35364e-07	3.47532e-07	2.6247e-07	9.15778e-08	0.0386547
tr|Q180K0|Q180K0_PEPD6	tr|Q180K0|Q180K0_PEPD6 Putative nitroreductase OS=Peptoclostridium difficile (strain 630) OX=272563 GN=CD630_33550 PE=1 SV=1	6	4	2	6	19.737	51230000	12908000	29733000	2.18261e-07	2.05353e-07	3.62732e-07	2.62115e-07	7.13419e-08	0.0386024
tr|Q180X7|Q180X7_PEPD6	tr|Q180X7|Q180X7_PEPD6 Ribose-5-phosphate isomerase 2 OS=Peptoclostridium difficile (strain 630) OX=272563 GN=rpiB2 PE=4 SV=1	2	2	2	1	16.265	98979000	25353000	10206000	3.4751e-07	3.32387e-07	1.02607e-07	2.60835e-07	1.12054e-07	0.0384138
sp|Q182Q0|RL28_PEPD6	sp|Q182Q0|RL28_PEPD6 50S ribosomal protein L28 OS=Peptoclostridium difficile (strain 630) OX=272563 GN=rpmB PE=3 SV=1	3	3	2	1	6.7789	300410000	43696000	24841000	4.39586e-07	2.3876e-07	1.04087e-07	2.60811e-07	1.37852e-07	0.0384103
tr|Q186X2|Q186X2_PEPD6	tr|Q186X2|Q186X2_PEPD6 Putative phenylalanyl-tRNA synthetase beta chain OS=Peptoclostridium difficile (strain 630) OX=272563 GN=CD630_17640 PE=4 SV=1	11	9	5	6	26.911	44876000	7343100	21364000	2.60684e-07	1.59283e-07	3.55368e-07	2.58445e-07	8.00672e-08	0.0380619
tr|Q186P0|Q186P0_PEPD6	tr|Q186P0|Q186P0_PEPD6 Putative radical SAM superfamily protein OS=Peptoclostridium difficile (strain 630) OX=272563 GN=CD630_16840 PE=4 SV=1	7	7	1	5	26.854	40060000	680990	31141000	2.32215e-07	1.47404e-08	5.16902e-07	2.54619e-07	2.05618e-07	0.0374984
sp|Q18CD2|SYP1_PEPD6	sp|Q18CD2|SYP1_PEPD6 Proline--tRNA ligase 1 OS=Peptoclostridium difficile (strain 630) OX=272563 GN=proS1 PE=3 SV=1	19	16	5	12	64.399	30108000	1223500	7077000	4.18535e-07	6.35102e-08	2.81705e-07	2.54583e-07	1.46202e-07	0.0374932
tr|Q18A09|Q18A09_PEPD6	tr|Q18A09|Q18A09_PEPD6 Putative universal stress protein A (UspA) OS=Peptoclostridium difficile (strain 630) OX=272563 GN=CD630_08120 PE=4 SV=1	10	8	6	5	15.348	61220000	27462000	22609000	2.02822e-07	3.39738e-07	2.14486e-07	2.52349e-07	6.19767e-08	0.0371641
tr|Q18AQ8|Q18AQ8_PEPD6	tr|Q18AQ8|Q18AQ8_PEPD6 3-hydroxybutyryl-CoA dehydratase (Crotonase) OS=Peptoclostridium difficile (strain 630) OX=272563 GN=crt2 PE=3 SV=1	12	10	5	4	28.431	25493000	11113000	19287000	1.56453e-07	2.54673e-07	3.3894e-07	2.50022e-07	7.45728e-08	0.0368214
tr|Q18CZ4|Q18CZ4_PEPD6	tr|Q18CZ4|Q18CZ4_PEPD6 Flagellar basal body protein OS=Peptoclostridium difficile (strain 630) OX=272563 GN=flgE PE=3 SV=1	16	16	5	10	34.589	34594000	6193100	14280000	2.58291e-07	1.72666e-07	3.05304e-07	2.4542e-07	5.49089e-08	0.0361437
tr|Q18B18|Q18B18_PEPD6	tr|Q18B18|Q18B18_PEPD6 Putative radical SAM-superfamily protein OS=Peptoclostridium difficile (strain 630) OX=272563 GN=CD630_11580 PE=4 SV=1	16	12	10	7	70.812	20708000	3552500	4855100	3.16531e-07	2.02769e-07	2.12506e-07	2.43935e-07	5.14864e-08	0.035925
tr|Q18A67|Q18A67_PEPD6	tr|Q18A67|Q18A67_PEPD6 ABC-type transport system, sugar-family permease OS=Peptoclostridium difficile (strain 630) OX=272563 GN=CD630_08750 PE=3 SV=1	3	3	1	2	31.975	51544000	5754200	10842000	3.55762e-07	1.48305e-07	2.14282e-07	2.3945e-07	8.65433e-08	0.0352644
tr|Q18CV3|Q18CV3_PEPD6	tr|Q18CV3|Q18CV3_PEPD6 Putative sulfatase OS=Peptoclostridium difficile (strain 630) OX=272563 GN=CD630_02120 PE=4 SV=1	21	16	9	12	79.8	13777000	3807800	4531600	2.37317e-07	2.44927e-07	2.23522e-07	2.35255e-07	8.85925e-09	0.0346467
tr|Q186R5|Q186R5_PEPD6	tr|Q186R5|Q186R5_PEPD6 Thiamine biosynthesis protein ThiH OS=Peptoclostridium difficile (strain 630) OX=272563 GN=thiH PE=4 SV=1	16	13	8	12	42.311	29718000	6141700	8327400	2.71421e-07	2.0946e-07	2.17786e-07	2.32889e-07	2.74574e-08	0.0342982
tr|Q18CA9|Q18CA9_PEPD6	tr|Q18CA9|Q18CA9_PEPD6 Class III stress response-related ATPase, AAA+ superfamily OS=Peptoclostridium difficile (strain 630) OX=272563 GN=clpC PE=1 SV=1	23	19	9	12	91.29	13193000	2972500	3897400	2.59978e-07	2.18728e-07	2.1992e-07	2.32876e-07	1.91708e-08	0.0342962
tr|Q17ZY7|Q17ZY7_PEPD6	tr|Q17ZY7|Q17ZY7_PEPD6 Proline reductase PrdD OS=Peptoclostridium difficile (strain 630) OX=272563 GN=prdD PE=4 SV=2	7	7	3	3	28.253	70604000	8091700	4666200	4.30591e-07	1.84274e-07	8.14881e-08	2.32118e-07	1.46481e-07	0.0341846
tr|Q185J3|Q185J3_PEPD6	tr|Q185J3|Q185J3_PEPD6 Ribose-5-phosphate isomerase B1 (Phosphoriboisomerase B) OS=Peptoclostridium difficile (strain 630) OX=272563 GN=rpiB1 PE=4 SV=1	7	6	3	6	16.367	69411000	12986000	26817000	2.45227e-07	1.71319e-07	2.71297e-07	2.29281e-07	4.2345e-08	0.0337668
tr|Q183E8|Q183E8_PEPD6	tr|Q183E8|Q183E8_PEPD6 UDP-glucose 4-epimerase OS=Peptoclostridium difficile (strain 630) OX=272563 GN=galE PE=4 SV=1	9	7	5	7	37.474	31080000	4683900	12685000	2.51409e-07	1.41481e-07	2.93824e-07	2.28905e-07	6.41973e-08	0.0337114
tr|Q18B56|Q18B56_PEPD6	tr|Q18B56|Q18B56_PEPD6 Putative acetyltransferase OS=Peptoclostridium difficile (strain 630) OX=272563 GN=CD630_11900 PE=4 SV=1	10	8	4	5	19.876	51685000	18733000	13259000	2.2175e-07	3.00121e-07	1.62894e-07	2.28255e-07	5.62111e-08	0.0336158
tr|Q184L8|Q184L8_PEPD6	tr|Q184L8|Q184L8_PEPD6 PTS system, glucose-like IIBC component OS=Peptoclostridium difficile (strain 630) OX=272563 GN=CD630_30300 PE=4 SV=1	4	2	2	1	57.377	20480000	6766200	3324200	2.53652e-07	3.12927e-07	1.17894e-07	2.28158e-07	8.16372e-08	0.0336014
tr|Q181W5|Q181W5_PEPD6	tr|Q181W5|Q181W5_PEPD6 Indolepyruvate oxidoreductase subunit IorA OS=Peptoclostridium difficile (strain 630) OX=272563 GN=iorA PE=4 SV=1	21	17	8	9	65.802	25444000	3223400	3582200	3.61406e-07	1.70967e-07	1.45699e-07	2.26024e-07	9.62836e-08	0.0332872
tr|Q180C6|Q180C6_PEPD6	tr|Q180C6|Q180C6_PEPD6 Pyruvate formate-lyase OS=Peptoclostridium difficile (strain 630) OX=272563 GN=pflD PE=4 SV=1	23	19	11	13	89.202	13611000	3032000	3529900	2.62081e-07	2.18004e-07	1.94627e-07	2.24904e-07	2.79667e-08	0.0331222
tr|Q182Q1|Q182Q1_PEPD6	tr|Q182Q1|Q182Q1_PEPD6 Uncharacterized protein OS=Peptoclostridium difficile (strain 630) OX=272563 GN=CD630_25620 PE=4 SV=1	4	4	2	2	12.864	105250000	23757000	16839000	2.9226e-07	2.46336e-07	1.33893e-07	2.24163e-07	6.65267e-08	0.0330131
tr|Q18AJ4|Q18AJ4_PEPD6	tr|Q18AJ4|Q18AJ4_PEPD6 Putative serine-pyruvate aminotransferase OS=Peptoclostridium difficile (strain 630) OX=272563 GN=CD630_09940 PE=3 SV=1	8	8	3	6	40.044	30714000	6455000	7669000	2.65488e-07	2.0835e-07	1.8982e-07	2.21219e-07	3.22035e-08	0.0325796
tr|Q183C6|Q183C6_PEPD6	tr|Q183C6|Q183C6_PEPD6 Putative threonine-phosphate decarboxylase OS=Peptoclostridium difficile (strain 630) OX=272563 GN=CD630_26920 PE=4 SV=1	10	8	5	8	40.863	24460000	6845200	8744100	2.15753e-07	2.25464e-07	2.20857e-07	2.20691e-07	3.96602e-09	0.0325018
tr|Q182I8|Q182I8_PEPD6	tr|Q182I8|Q182I8_PEPD6 Putative pyridoxal phosphate-dependent transferase OS=Peptoclostridium difficile (strain 630) OX=272563 GN=CD630_25020 PE=3 SV=1	13	11	6	10	41.956	18164000	5259100	11957000	1.64504e-07	1.77855e-07	3.10086e-07	2.17482e-07	6.57079e-08	0.0320291
tr|Q182U7|Q182U7_PEPD6	tr|Q182U7|Q182U7_PEPD6 Putative amino acid permease OS=Peptoclostridium difficile (strain 630) OX=272563 GN=CD630_26120 PE=4 SV=1	4	3	0	2	50.674	39986000	0	6752900	4.37385e-07	0	2.11515e-07	2.163e-07	1.78594e-07	0.0318551
tr|Q183Y1|Q183Y1_PEPD6	tr|Q183Y1|Q183Y1_PEPD6 Putative phage protein OS=Peptoclostridium difficile (strain 630) OX=272563 GN=CD630_09760 PE=4 SV=1	9	8	3	4	16.982	89395000	6710900	21800000	3.27697e-07	9.18607e-08	2.28829e-07	2.16129e-07	9.66977e-08	0.0318299
tr|Q185W9|Q185W9_PEPD6	tr|Q185W9|Q185W9_PEPD6 Putative alpha/beta hydrolase OS=Peptoclostridium difficile (strain 630) OX=272563 GN=CD630_21810 PE=4 SV=1	10	8	3	10	28.973	45587000	4448800	14479000	2.85105e-07	1.03895e-07	2.59298e-07	2.16099e-07	8.00367e-08	0.0318255
tr|Q18BX7|Q18BX7_PEPD6	tr|Q18BX7|Q18BX7_PEPD6 Putative 5-nitroimidazole antibiotic resistance protein OS=Peptoclostridium difficile (strain 630) OX=272563 GN=CD630_14590 PE=4 SV=1	7	7	6	4	17.71	50037000	28154000	4843900	1.91285e-07	4.01901e-07	5.30249e-08	2.15404e-07	1.43445e-07	0.0317231
tr|Q18B42|Q18B42_PEPD6	tr|Q18B42|Q18B42_PEPD6 Transcriptional regulator, DeoR family (Fatty acid and phospholipid biosynthesis regulator) OS=Peptoclostridium difficile (strain 630) OX=272563 GN=fapR PE=4 SV=1	3	3	1	0	21.308	59306000	21681000	0	2.7278e-07	3.72376e-07	0	2.15052e-07	1.57407e-07	0.0316713
tr|Q181H2|Q181H2_PEPD6	tr|Q181H2|Q181H2_PEPD6 Putative peptidase, M19 family OS=Peptoclostridium difficile (strain 630) OX=272563 GN=CD630_35700 PE=4 SV=1	8	6	6	4	35.5	19786000	9834200	9628800	1.5162e-07	2.81402e-07	2.11284e-07	2.14769e-07	5.30406e-08	0.0316296
tr|Q183T6|Q183T6_PEPD6	tr|Q183T6|Q183T6_PEPD6 D-alanine--D-alanyl carrier protein ligase OS=Peptoclostridium difficile (strain 630) OX=272563 GN=dltA PE=3 SV=1	18	14	5	10	57.285	19222000	1469600	9375700	2.3769e-07	6.78579e-08	3.31979e-07	2.12509e-07	1.09287e-07	0.0312968
sp|Q185K4|XPT_PEPD6	sp|Q185K4|XPT_PEPD6 Xanthine phosphoribosyltransferase OS=Peptoclostridium difficile (strain 630) OX=272563 GN=xpt PE=3 SV=1	9	7	3	6	20.98	51483000	3885600	25953000	2.33152e-07	6.57088e-08	3.36558e-07	2.11806e-07	1.11599e-07	0.0311933
tr|Q185D2|Q185D2_PEPD6	tr|Q185D2|Q185D2_PEPD6 Cupin domain protein OS=Peptoclostridium difficile (strain 630) OX=272563 GN=CD630_22590 PE=4 SV=1	5	4	4	3	12.898	38817000	31253000	25188000	1.08072e-07	3.24918e-07	2.00809e-07	2.11267e-07	8.88353e-08	0.0311138
tr|Q18AR8|Q18AR8_PEPD6	tr|Q18AR8|Q18AR8_PEPD6 Transcriptional regulator, LacI family OS=Peptoclostridium difficile (strain 630) OX=272563 GN=ccpA PE=4 SV=1	9	8	6	4	37.873	23791000	9652800	6035600	1.94497e-07	2.94675e-07	1.41292e-07	2.10155e-07	6.35897e-08	0.03095
tr|Q18AY7|Q18AY7_PEPD6	tr|Q18AY7|Q18AY7_PEPD6 DNA polymerase I OS=Peptoclostridium difficile (strain 630) OX=272563 GN=polA PE=3 SV=1	28	22	12	18	100.91	9494900	1757600	4499900	2.06821e-07	1.4296e-07	2.80675e-07	2.10152e-07	5.62712e-08	0.0309497
sp|Q180E4|LON_PEPD6	sp|Q180E4|LON_PEPD6 Lon protease OS=Peptoclostridium difficile (strain 630) OX=272563 GN=lon PE=3 SV=2	26	23	8	14	89.253	11367000	1544400	5435200	2.18998e-07	1.11107e-07	2.99851e-07	2.09985e-07	7.73172e-08	0.0309251
tr|Q18CY2|Q18CY2_PEPD6	tr|Q18CY2|Q18CY2_PEPD6 Putative nucleoside triphosphate transferase OS=Peptoclostridium difficile (strain 630) OX=272563 GN=CD630_02420 PE=4 SV=1	8	7	3	6	24.51	42419000	12462000	10012000	2.24427e-07	2.46202e-07	1.51681e-07	2.07436e-07	4.0415e-08	0.0305497
tr|Q183E9|Q183E9_PEPD6	tr|Q183E9|Q183E9_PEPD6 UTP--glucose-1-phosphate uridylyltransferase OS=Peptoclostridium difficile (strain 630) OX=272563 GN=gtaB PE=3 SV=1	15	12	5	10	32.932	34090000	6903600	9627800	2.42335e-07	1.83254e-07	1.9598e-07	2.0719e-07	2.53886e-08	0.0305134
tr|Q188Y6|Q188Y6_PEPD6	tr|Q188Y6|Q188Y6_PEPD6 Putative ornithine cyclodeaminase OS=Peptoclostridium difficile (strain 630) OX=272563 GN=CD630_05440 PE=4 SV=1	9	6	6	4	35.56	20944000	10802000	6800300	1.60765e-07	3.09618e-07	1.49471e-07	2.06618e-07	7.29778e-08	0.0304292
sp|Q180X8|UPP_PEPD6	sp|Q180X8|UPP_PEPD6 Uracil phosphoribosyltransferase OS=Peptoclostridium difficile (strain 630) OX=272563 GN=upp PE=3 SV=1	9	8	5	5	22.701	51935000	10389000	12460000	2.54493e-07	1.90099e-07	1.74835e-07	2.06476e-07	3.45204e-08	0.0304082
tr|Q18AK2|Q18AK2_PEPD6	tr|Q18AK2|Q18AK2_PEPD6 Fumarate hydratase class I, subunit A OS=Peptoclostridium difficile (strain 630) OX=272563 GN=fumA PE=4 SV=1	9	8	5	5	30.277	25960000	6146900	15731000	1.69663e-07	1.50013e-07	2.94399e-07	2.04692e-07	6.39376e-08	0.0301455
tr|Q18A87|Q18A87_PEPD6	tr|Q18A87|Q18A87_PEPD6 Putative iron-dependent hydrogenase OS=Peptoclostridium difficile (strain 630) OX=272563 GN=CD630_08930 PE=4 SV=2	10	7	7	5	54.173	13343000	6173500	5589300	1.5603e-07	2.69572e-07	1.87157e-07	2.04253e-07	4.79038e-08	0.0300809
tr|Q182I2|Q182I2_PEPD6	tr|Q182I2|Q182I2_PEPD6 L-seryl-tRNA(Sec) selenium transferase OS=Peptoclostridium difficile (strain 630) OX=272563 GN=selA PE=3 SV=2	12	9	10	10	52.083	16329000	5083700	6400200	1.8358e-07	2.1342e-07	2.06042e-07	2.01014e-07	1.26904e-08	0.0296039
tr|Q185P1|Q185P1_PEPD6	tr|Q185P1|Q185P1_PEPD6 Nicotinate-nucleotide pyrophosphorylase OS=Peptoclostridium difficile (strain 630) OX=272563 GN=nadC PE=3 SV=1	12	12	3	6	29.569	65208000	2279200	7204800	4.16206e-07	5.43224e-08	1.31682e-07	2.00737e-07	1.55598e-07	0.029563
tr|Q182P9|Q182P9_PEPD6	tr|Q182P9|Q182P9_PEPD6 Putative phosphatase OS=Peptoclostridium difficile (strain 630) OX=272563 GN=CD630_25610 PE=4 SV=1	16	14	8	9	60.058	17814000	4319000	4255900	2.30942e-07	2.09081e-07	1.5799e-07	1.99338e-07	3.05691e-08	0.029357
tr|Q18BF6|Q18BF6_PEPD6	tr|Q18BF6|Q18BF6_PEPD6 Ribonuclease J OS=Peptoclostridium difficile (strain 630) OX=272563 GN=rnj PE=3 SV=1	21	12	10	11	62.374	14589000	3843200	5340800	1.96426e-07	1.93222e-07	2.0591e-07	1.98519e-07	5.3869e-09	0.0292365
tr|Q185P9|Q185P9_PEPD6	tr|Q185P9|Q185P9_PEPD6 Transaldolase OS=Peptoclostridium difficile (strain 630) OX=272563 GN=CD630_21100 PE=3 SV=1	8	7	4	6	24.984	34618000	8162000	15803000	1.86696e-07	1.64369e-07	2.44044e-07	1.98369e-07	3.35584e-08	0.0292144
sp|Q180T6|COBT_PEPD6	sp|Q180T6|COBT_PEPD6 Nicotinate-nucleotide--dimethylbenzimidazole phosphoribosyltransferase OS=Peptoclostridium difficile (strain 630) OX=272563 GN=cobT PE=3 SV=1	9	7	6	6	37.354	20674000	6104500	10516000	1.66699e-07	1.83801e-07	2.42803e-07	1.97768e-07	3.26013e-08	0.0291258
tr|Q18D80|Q18D80_PEPD6	tr|Q18D80|Q18D80_PEPD6 Uncharacterized protein OS=Peptoclostridium difficile (strain 630) OX=272563 GN=CD630_03400 PE=4 SV=1	29	27	10	12	195.31	6509000	1019100	1302000	2.74416e-07	1.60436e-07	1.57182e-07	1.97345e-07	5.45139e-08	0.0290635
tr|Q18C72|Q18C72_PEPD6	tr|Q18C72|Q18C72_PEPD6 Imidazole glycerol phosphate synthase subunit HisH OS=Peptoclostridium difficile (strain 630) OX=272563 GN=hisH PE=3 SV=1	9	8	4	5	22.57	58924000	6870400	12462000	2.87074e-07	1.2499e-07	1.73854e-07	1.95306e-07	6.78871e-08	0.0287633
tr|Q187Z4|Q187Z4_PEPD6	tr|Q187Z4|Q187Z4_PEPD6 N-carbamoyl-L-amino acid hydrolase OS=Peptoclostridium difficile (strain 630) OX=272563 GN=CD630_20270 PE=4 SV=1	10	8	4	6	44.436	16074000	4219800	9964700	1.54181e-07	1.51143e-07	2.73694e-07	1.93006e-07	5.70688e-08	0.0284245
sp|Q182F4|LEPA_PEPD6	sp|Q182F4|LEPA_PEPD6 Elongation factor 4 OS=Peptoclostridium difficile (strain 630) OX=272563 GN=lepA PE=3 SV=1	17	14	8	9	67.337	13273000	3450000	4753400	1.92927e-07	1.87255e-07	1.97845e-07	1.92676e-07	4.32699e-09	0.0283759
tr|Q182T0|Q182T0_PEPD6	tr|Q182T0|Q182T0_PEPD6 Low specificity L-threonine aldolase OS=Peptoclostridium difficile (strain 630) OX=272563 GN=ltaE PE=4 SV=1	11	8	3	8	37.898	21498000	5172800	9185300	1.75867e-07	1.58016e-07	2.15167e-07	1.83017e-07	2.38732e-08	0.0269534
sp|Q182E7|DNAJ_PEPD6	sp|Q182E7|DNAJ_PEPD6 Chaperone protein DnaJ OS=Peptoclostridium difficile (strain 630) OX=272563 GN=dnaJ PE=3 SV=1	10	7	2	7	42.071	19199000	4362000	8585100	1.74354e-07	1.47921e-07	2.23252e-07	1.81842e-07	3.12062e-08	0.0267804
tr|Q17ZW3|Q17ZW3_PEPD6	tr|Q17ZW3|Q17ZW3_PEPD6 Putative peptidase, M20D family OS=Peptoclostridium difficile (strain 630) OX=272563 GN=CD630_32210 PE=4 SV=1	9	8	4	7	42.101	22832000	4647400	6868400	2.07495e-07	1.57711e-07	1.78737e-07	1.81314e-07	2.04055e-08	0.0267026
tr|Q18B74|Q18B74_PEPD6	tr|Q18B74|Q18B74_PEPD6 Stage 0 sporulation protein A homolog OS=Peptoclostridium difficile (strain 630) OX=272563 GN=spo0A PE=4 SV=1	10	9	5	5	30.85	26466000	8146700	8431900	1.76244e-07	2.0258e-07	1.60786e-07	1.7987e-07	1.72542e-08	0.0264899
tr|Q18BC8|Q18BC8_PEPD6	tr|Q18BC8|Q18BC8_PEPD6 Putative FMN-dependent dehydrogenase OS=Peptoclostridium difficile (strain 630) OX=272563 GN=CD630_12630 PE=3 SV=1	8	6	7	4	35.529	21674000	8263000	6124800	1.66224e-07	2.36636e-07	1.34506e-07	1.79122e-07	4.26803e-08	0.0263798
sp|Q18C74|HIS6_PEPD6	sp|Q18C74|HIS6_PEPD6 Imidazole glycerol phosphate synthase subunit HisF OS=Peptoclostridium difficile (strain 630) OX=272563 GN=hisF PE=3 SV=1	12	11	6	6	27.576	44746000	4502900	9974000	2.66352e-07	1.00088e-07	1.70007e-07	1.78816e-07	6.8162e-08	0.0263347
tr|Q187T4|Q187T4_PEPD6	tr|Q187T4|Q187T4_PEPD6 Putative peptidase, M20A family OS=Peptoclostridium difficile (strain 630) OX=272563 GN=CD630_19720 PE=4 SV=2	18	15	11	13	49.881	8829700	5863700	6633900	9.50718e-08	2.35758e-07	2.04536e-07	1.78456e-07	6.03232e-08	0.0262816
tr|Q18A35|Q18A35_PEPD6	tr|Q18A35|Q18A35_PEPD6 Putative isomerase/hydrolase OS=Peptoclostridium difficile (strain 630) OX=272563 GN=CD630_08400 PE=4 SV=1	11	8	6	9	33.043	20749000	5294100	11962000	1.47995e-07	1.41004e-07	2.44315e-07	1.77771e-07	4.71398e-08	0.0261809
tr|Q187Q3|Q187Q3_PEPD6	tr|Q187Q3|Q187Q3_PEPD6 Uncharacterized protein OS=Peptoclostridium difficile (strain 630) OX=272563 GN=CD630_19430 PE=4 SV=1	2	2	1	1	11.478	130590000	15232000	9642900	3.23554e-07	1.40923e-07	6.84133e-08	1.7763e-07	1.07346e-07	0.0261601
tr|Q187X6|Q187X6_PEPD6	tr|Q187X6|Q187X6_PEPD6 Putative hydrolase OS=Peptoclostridium difficile (strain 630) OX=272563 GN=CD630_20080 PE=4 SV=1	9	8	6	7	34.52	28040000	6812500	6107200	2.08939e-07	1.89556e-07	1.30311e-07	1.76268e-07	3.34467e-08	0.0259595
tr|Q183N3|Q183N3_PEPD6	tr|Q183N3|Q183N3_PEPD6 Putative calcium-binding adhesion protein OS=Peptoclostridium difficile (strain 630) OX=272563 GN=CD630_27970 PE=4 SV=1	40	30	13	19	221.88	5138900	701010	1133400	2.46127e-07	1.25373e-07	1.55442e-07	1.75647e-07	5.13263e-08	0.025868
tr|Q181J1|Q181J1_PEPD6	tr|Q181J1|Q181J1_PEPD6 Carbamoyl-phosphate synthase small chain OS=Peptoclostridium difficile (strain 630) OX=272563 GN=carA PE=3 SV=1	9	7	7	3	38.764	21371000	7177100	5036300	1.78823e-07	2.24253e-07	1.20672e-07	1.74583e-07	4.23928e-08	0.0257113
tr|Q18B12|Q18B12_PEPD6	tr|Q18B12|Q18B12_PEPD6 Site-determining protein OS=Peptoclostridium difficile (strain 630) OX=272563 GN=minD PE=3 SV=1	11	7	4	5	29.146	27487000	4115400	13907000	1.72933e-07	9.66832e-08	2.50541e-07	1.73386e-07	6.2813e-08	0.025535
tr|Q187B0|Q187B0_PEPD6	tr|Q187B0|Q187B0_PEPD6 Tellurium resistance protein terD3 OS=Peptoclostridium difficile (strain 630) OX=272563 GN=terD3 PE=4 SV=1	7	5	5	4	21.164	23823000	14784000	11887000	1.08834e-07	2.52203e-07	1.55502e-07	1.7218e-07	5.97063e-08	0.0253574
tr|Q181Y2|Q181Y2_PEPD6	tr|Q181Y2|Q181Y2_PEPD6 Uncharacterized protein OS=Peptoclostridium difficile (strain 630) OX=272563 GN=CD630_23960 PE=4 SV=1	5	5	3	3	19.585	56038000	4585900	16876000	2.36906e-07	7.2395e-08	2.04296e-07	1.71199e-07	7.11222e-08	0.0252129
tr|Q18C56|Q18C56_PEPD6	tr|Q18C56|Q18C56_PEPD6 3-mercaptopyruvate sulfurtransferase OS=Peptoclostridium difficile (strain 630) OX=272563 GN=sseA PE=4 SV=1	10	8	5	6	31.906	17619000	6835100	10975000	1.21346e-07	1.75783e-07	2.16443e-07	1.71191e-07	3.89589e-08	0.0252117
tr|Q182R2|Q182R2_PEPD6	tr|Q182R2|Q182R2_PEPD6 Putative nitroreductase OS=Peptoclostridium difficile (strain 630) OX=272563 GN=CD630_25720 PE=1 SV=1	9	7	3	2	24.758	50891000	7091600	6380800	2.71974e-07	1.41521e-07	9.76466e-08	1.7038e-07	7.40367e-08	0.0250924
sp|Q18A79|GLGA_PEPD6	sp|Q18A79|GLGA_PEPD6 Glycogen synthase OS=Peptoclostridium difficile (strain 630) OX=272563 GN=glgA PE=3 SV=1	6	4	1	3	55.523	40322000	230980	359750	4.83265e-07	1.03373e-08	1.23464e-08	1.6865e-07	2.22468e-07	0.0248375
tr|Q181U1|Q181U1_PEPD6	tr|Q181U1|Q181U1_PEPD6 Transcriptional regulator, SorC family OS=Peptoclostridium difficile (strain 630) OX=272563 GN=cggR PE=4 SV=1	11	8	7	9	38.079	17666000	7084900	6020000	1.45209e-07	2.1746e-07	1.41693e-07	1.68121e-07	3.49176e-08	0.0247596
tr|Q181J3|Q181J3_PEPD6	tr|Q181J3|Q181J3_PEPD6 Carbamoyl-phosphate synthase small chain OS=Peptoclostridium difficile (strain 630) OX=272563 GN=carA1 PE=3 SV=1	8	8	3	4	38.357	28138000	1795800	8966200	2.32975e-07	5.55217e-08	2.12579e-07	1.67025e-07	7.92832e-08	0.0245982
tr|Q187P7|Q187P7_PEPD6	tr|Q187P7|Q187P7_PEPD6 Acetyl-coenzyme A carboxylase carboxyl transferase subunit alpha OS=Peptoclostridium difficile (strain 630) OX=272563 GN=accA PE=3 SV=1	9	7	6	6	35.151	20457000	7187500	6516400	1.55221e-07	2.03646e-07	1.41583e-07	1.66817e-07	2.66307e-08	0.0245675
sp|Q182Y7|MURD_PEPD6	sp|Q182Y7|MURD_PEPD6 UDP-N-acetylmuramoylalanine--D-glutamate ligase OS=Peptoclostridium difficile (strain 630) OX=272563 GN=murD PE=3 SV=1	10	10	5	7	50.208	21242000	2148600	5890600	2.30218e-07	8.69538e-08	1.8281e-07	1.6666e-07	5.95916e-08	0.0245445
sp|Q187C4|KCY_PEPD6	sp|Q187C4|KCY_PEPD6 Cytidylate kinase OS=Peptoclostridium difficile (strain 630) OX=272563 GN=cmk PE=3 SV=1	9	6	5	7	24.295	19126000	8890200	13739000	1.00302e-07	1.74096e-07	2.06319e-07	1.60239e-07	4.43762e-08	0.0235988
tr|Q181J6|Q181J6_PEPD6	tr|Q181J6|Q181J6_PEPD6 Putative homocysteine S-methyltransferase OS=Peptoclostridium difficile (strain 630) OX=272563 GN=CD630_35960 PE=4 SV=1	18	14	4	9	86.626	10026000	2768500	1798600	1.87476e-07	1.93309e-07	9.63051e-08	1.5903e-07	4.44173e-08	0.0234208
tr|Q185M8|Q185M8_PEPD6	tr|Q185M8|Q185M8_PEPD6 Thioredoxin OS=Peptoclostridium difficile (strain 630) OX=272563 GN=trxA2 PE=3 SV=1	5	5	4	3	11.966	49511000	10906000	32499000	1.27885e-07	1.0519e-07	2.40373e-07	1.57816e-07	5.91072e-08	0.023242
tr|Q182Z7|Q182Z7_PEPD6	tr|Q182Z7|Q182Z7_PEPD6 Ribosome-binding ATPase YchF OS=Peptoclostridium difficile (strain 630) OX=272563 GN=ychF PE=3 SV=1	7	6	4	4	40.027	23949000	5277600	3763900	2.06924e-07	1.70275e-07	9.31231e-08	1.56774e-07	4.74297e-08	0.0230885
tr|Q18C70|Q18C70_PEPD6	tr|Q18C70|Q18C70_PEPD6 Histidinol-phosphate aminotransferase OS=Peptoclostridium difficile (strain 630) OX=272563 GN=hisC PE=3 SV=1	9	7	3	6	39.802	24993000	4148300	4816100	2.14731e-07	1.33087e-07	1.18486e-07	1.55434e-07	4.23503e-08	0.0228913
tr|Q18C15|Q18C15_PEPD6	tr|Q18C15|Q18C15_PEPD6 Transcriptional regulator, HTH-type OS=Peptoclostridium difficile (strain 630) OX=272563 GN=CD630_14940 PE=4 SV=2	3	2	2	2	22.257	17813000	9232500	15484000	8.55804e-08	1.65633e-07	2.13018e-07	1.54744e-07	5.25929e-08	0.0227895
tr|Q185Q9|Q185Q9_PEPD6	tr|Q185Q9|Q185Q9_PEPD6 Threonine synthase OS=Peptoclostridium difficile (strain 630) OX=272563 GN=thrC PE=4 SV=1	19	17	6	7	55.781	17769000	2596100	3763500	2.13954e-07	1.16726e-07	1.29761e-07	1.5348e-07	4.3091e-08	0.0226035
tr|Q184J4|Q184J4_PEPD6	tr|Q184J4|Q184J4_PEPD6 D-galactate dehydratase/Altronate hydrolase OS=Peptoclostridium difficile (strain 630) OX=272563 GN=uxaA PE=4 SV=1	4	2	3	4	41.597	2068800	5757000	9572400	1.8576e-08	1.93027e-07	2.46121e-07	1.52575e-07	9.71992e-08	0.0224701
tr|Q18A03|Q18A03_PEPD6	tr|Q18A03|Q18A03_PEPD6 Putative flavodoxin/nitric oxide synthase OS=Peptoclostridium difficile (strain 630) OX=272563 GN=CD630_08100 PE=4 SV=1	6	5	3	2	17.743	41434000	7794500	16850000	1.58692e-07	1.11475e-07	1.84796e-07	1.51654e-07	3.03444e-08	0.0223345
tr|Q18D71|Q18D71_PEPD6	tr|Q18D71|Q18D71_PEPD6 Phospholipase, patatin family OS=Peptoclostridium difficile (strain 630) OX=272563 GN=CD630_03300 PE=4 SV=1	11	7	4	6	27.911	12835000	8927600	10178000	7.73289e-08	2.00849e-07	1.75592e-07	1.51257e-07	5.32821e-08	0.022276
sp|Q183H9|DTD_PEPD6	sp|Q183H9|DTD_PEPD6 D-aminoacyl-tRNA deacylase OS=Peptoclostridium difficile (strain 630) OX=272563 GN=dtd PE=3 SV=1	2	2	2	1	16.457	37700000	16270000	10045000	1.33925e-07	2.15823e-07	1.0218e-07	1.50643e-07	4.78769e-08	0.0221856
tr|Q18D72|Q18D72_PEPD6	tr|Q18D72|Q18D72_PEPD6 M18 family aminopeptidase OS=Peptoclostridium difficile (strain 630) OX=272563 GN=CD630_03290 PE=3 SV=1	14	9	4	10	48.173	18432000	2622500	5303300	1.91667e-07	1.01831e-07	1.57912e-07	1.5047e-07	3.7051e-08	0.0221601
tr|Q180Q5|Q180Q5_PEPD6	tr|Q180Q5|Q180Q5_PEPD6 Putative iron-only hydrogenase, catalytic subunit HymC-like OS=Peptoclostridium difficile (strain 630) OX=272563 GN=CD630_34070 PE=4 SV=1	8	6	6	7	64.853	7454500	4089800	3302900	1.04356e-07	2.13792e-07	1.32401e-07	1.50183e-07	4.64127e-08	0.0221179
tr|Q183C4|Q183C4_PEPD6	tr|Q183C4|Q183C4_PEPD6 Hypoxanthine phosphoribosyltransferase OS=Peptoclostridium difficile (strain 630) OX=272563 GN=hpt PE=3 SV=1	5	5	3	1	19.573	35077000	12618000	8299800	1.48201e-07	1.99071e-07	1.00413e-07	1.49228e-07	4.02834e-08	0.0219773
tr|Q186P6|Q186P6_PEPD6	tr|Q186P6|Q186P6_PEPD6 Thioredoxin OS=Peptoclostridium difficile (strain 630) OX=272563 GN=trxA PE=3 SV=1	3	2	2	2	11.727	39735000	21417000	19944000	1.00584e-07	2.02444e-07	1.44566e-07	1.49198e-07	4.1713e-08	0.0219728
tr|Q186Q5|Q186Q5_PEPD6	tr|Q186Q5|Q186Q5_PEPD6 6,7-dimethyl-8-ribityllumazine synthase OS=Peptoclostridium difficile (strain 630) OX=272563 GN=ribH PE=3 SV=1	3	2	0	3	16.661	11788000	0	39086000	4.23947e-08	0	4.02521e-07	1.48305e-07	1.80589e-07	0.0218413
tr|Q183E7|Q183E7_PEPD6	tr|Q183E7|Q183E7_PEPD6 Putative cell wall protein cwp22 OS=Peptoclostridium difficile (strain 630) OX=272563 GN=cwp22 PE=4 SV=2	15	10	7	8	70.993	11916000	2252300	3028500	1.82607e-07	1.28885e-07	1.32895e-07	1.48129e-07	2.44343e-08	0.0218153
tr|Q183K2|Q183K2_PEPD6	tr|Q183K2|Q183K2_PEPD6 Cell surface protein cwp19 OS=Peptoclostridium difficile (strain 630) OX=272563 GN=cwp19 PE=4 SV=1	26	17	8	16	77.829	8883400	2084600	3392900	1.49242e-07	1.30775e-07	1.63222e-07	1.47746e-07	1.32887e-08	0.021759
tr|Q185D5|Q185D5_PEPD6	tr|Q185D5|Q185D5_PEPD6 Peptidylprolyl isomerase OS=Peptoclostridium difficile (strain 630) OX=272563 GN=prsA PE=4 SV=1	14	12	7	8	42.881	17788000	5056200	3676200	1.6465e-07	1.74763e-07	9.74385e-08	1.45617e-07	3.43168e-08	0.0214454
tr|Q189Q2|Q189Q2_PEPD6	tr|Q189Q2|Q189Q2_PEPD6 4fe-4s binding domain protein OS=Peptoclostridium difficile (strain 630) OX=272563 GN=CD630_07060 PE=4 SV=1	5	3	2	3	30.996	16463000	8934400	4879500	1.1015e-07	2.23219e-07	9.34862e-08	1.42285e-07	5.76319e-08	0.0209547
sp|Q182S6|RPOZ_PEPD6	sp|Q182S6|RPOZ_PEPD6 DNA-directed RNA polymerase subunit omega OS=Peptoclostridium difficile (strain 630) OX=272563 GN=rpoZ PE=3 SV=1	5	5	4	5	10.197	74132000	18642000	17375000	1.63173e-07	1.53223e-07	1.09513e-07	1.4197e-07	2.33074e-08	0.0209083
tr|Q188D0|Q188D0_PEPD6	tr|Q188D0|Q188D0_PEPD6 Uncharacterized protein OS=Peptoclostridium difficile (strain 630) OX=272563 GN=CD630_20610 PE=4 SV=1	8	8	3	4	23.861	32476000	6238300	9291100	1.67271e-07	1.19982e-07	1.37032e-07	1.41428e-07	1.95546e-08	0.0208285
tr|Q18BT6|Q18BT6_PEPD6	tr|Q18BT6|Q18BT6_PEPD6 Putative ATP-binding protein OS=Peptoclostridium difficile (strain 630) OX=272563 GN=CD630_14170 PE=4 SV=1	7	6	4	2	25.003	23987000	8653800	7787300	1.29461e-07	1.74405e-07	1.2035e-07	1.41405e-07	2.3629e-08	0.0208251
sp|Q182F1|GRPE_PEPD6	sp|Q182F1|GRPE_PEPD6 Protein GrpE OS=Peptoclostridium difficile (strain 630) OX=272563 GN=grpE PE=3 SV=1	9	6	2	4	23.724	32948000	7502900	7479200	1.68728e-07	1.43475e-07	1.09675e-07	1.40626e-07	2.41922e-08	0.0207104
tr|Q18A84|Q18A84_PEPD6	tr|Q18A84|Q18A84_PEPD6 Agmatinase (Agmatine ureohydrolase) (AUH) OS=Peptoclostridium difficile (strain 630) OX=272563 GN=speB PE=1 SV=1	6	6	1	3	33.307	37465000	2682100	3447600	2.69359e-07	7.20063e-08	7.09772e-08	1.37448e-07	9.32766e-08	0.0202423
tr|Q182S7|Q182S7_PEPD6	tr|Q182S7|Q182S7_PEPD6 Coenzyme A biosynthesis bifunctional protein CoaBC OS=Peptoclostridium difficile (strain 630) OX=272563 GN=coaBC PE=3 SV=1	19	16	6	11	43.864	17432000	2274300	6028800	1.65054e-07	8.04111e-08	1.63458e-07	1.36308e-07	3.95302e-08	0.0200744
tr|Q188G6|Q188G6_PEPD6	tr|Q188G6|Q188G6_PEPD6 Xanthine dehydrogenase subunit XdhD,molybdopterin-binding OS=Peptoclostridium difficile (strain 630) OX=272563 GN=XdhD PE=4 SV=1	21	17	8	7	82.047	11507000	1953000	1427600	2.03796e-07	1.29159e-07	7.23995e-08	1.35118e-07	5.38076e-08	0.0198992
tr|Q184L9|Q184L9_PEPD6	tr|Q184L9|Q184L9_PEPD6 Transcription antiterminator, PTS operon regulator OS=Peptoclostridium difficile (strain 630) OX=272563 GN=CD630_30310 PE=4 SV=1	14	12	5	8	32.27	22960000	4834900	5884200	1.59934e-07	1.25761e-07	1.17369e-07	1.34355e-07	1.8409e-08	0.0197868
tr|Q182C1|Q182C1_PEPD6	tr|Q182C1|Q182C1_PEPD6 Uncharacterized protein OS=Peptoclostridium difficile (strain 630) OX=272563 GN=CD630_24340 PE=4 SV=1	7	7	2	5	22.231	37889000	393600	15132000	1.8182e-07	7.05301e-09	2.07932e-07	1.32269e-07	8.91802e-08	0.0194795
tr|Q186I7|Q186I7_PEPD6	tr|Q186I7|Q186I7_PEPD6 Tellurium resistance protein terD OS=Peptoclostridium difficile (strain 630) OX=272563 GN=terD PE=4 SV=1	7	5	3	2	20.761	29627000	4191800	14874000	1.32772e-07	7.0147e-08	1.90872e-07	1.31264e-07	4.92974e-08	0.0193316
tr|Q182Y9|Q182Y9_PEPD6	tr|Q182Y9|Q182Y9_PEPD6 UDP-N-acetylmuramoyl-tripeptide--D-alanyl-D-alanine ligase OS=Peptoclostridium difficile (strain 630) OX=272563 GN=murF PE=3 SV=1	13	13	2	5	51.037	18655000	897880	4736300	2.05519e-07	3.69372e-08	1.49414e-07	1.30623e-07	7.00939e-08	0.0192372
tr|Q187T3|Q187T3_PEPD6	tr|Q187T3|Q187T3_PEPD6 Aluminum resistance protein OS=Peptoclostridium difficile (strain 630) OX=272563 GN=CD630_19730 PE=4 SV=1	12	9	3	7	47.678	11138000	2130900	6616300	1.14629e-07	8.1892e-08	1.94984e-07	1.30502e-07	4.75144e-08	0.0192194
tr|Q187D4|Q187D4_PEPD6	tr|Q187D4|Q187D4_PEPD6 O-acetylhomoserine sulfhydrylase OS=Peptoclostridium difficile (strain 630) OX=272563 GN=metY PE=3 SV=1	9	7	5	6	46.354	11640000	4755700	3328900	1.16469e-07	1.7769e-07	9.53794e-08	1.29846e-07	3.49089e-08	0.0191228
tr|Q182H9|Q182H9_PEPD6	tr|Q182H9|Q182H9_PEPD6 Mannose-6-phosphate isomerase (Phosphomannose isomerase) (PMI) (Phosphohexomutase) OS=Peptoclostridium difficile (strain 630) OX=272563 GN=pmi PE=3 SV=1	11	9	6	8	35.977	15931000	6182200	3796800	1.2372e-07	1.79279e-07	8.44324e-08	1.29144e-07	3.89102e-08	0.0190193
tr|Q187E1|Q187E1_PEPD6	tr|Q187E1|Q187E1_PEPD6 3-deoxy-D-arabino-heptulosonate 7-phosphate synthase OS=Peptoclostridium difficile (strain 630) OX=272563 GN=aroF1 PE=4 SV=1	12	10	1	7	36.69	27898000	238020	6917400	2.20949e-07	7.03917e-09	1.56876e-07	1.28288e-07	8.96373e-08	0.0188933
tr|Q18AP6|Q18AP6_PEPD6	tr|Q18AP6|Q18AP6_PEPD6 Peptidase T OS=Peptoclostridium difficile (strain 630) OX=272563 GN=pepT PE=3 SV=1	8	6	3	7	45.464	15206000	2696600	4852300	1.49229e-07	9.88199e-08	1.36358e-07	1.28136e-07	2.1385e-08	0.0188709
tr|Q18B01|Q18B01_PEPD6	tr|Q18B01|Q18B01_PEPD6 Ion-translocating oxidoreductase complex subunit B OS=Peptoclostridium difficile (strain 630) OX=272563 GN=rnfB PE=3 SV=1	7	4	3	4	34.053	15315000	5956300	4904800	1.12575e-07	1.6349e-07	1.03239e-07	1.26435e-07	2.6478e-08	0.0186204
sp|Q187P6|ACCD_PEPD6	sp|Q187P6|ACCD_PEPD6 Acetyl-coenzyme A carboxylase carboxyl transferase subunit beta OS=Peptoclostridium difficile (strain 630) OX=272563 GN=accD PE=3 SV=1	9	8	3	6	32.086	31160000	1248700	6508500	2.15816e-07	3.22949e-08	1.29081e-07	1.25731e-07	7.49596e-08	0.0185167
tr|Q18C89|Q18C89_PEPD6	tr|Q18C89|Q18C89_PEPD6 DNA gyrase subunit B OS=Peptoclostridium difficile (strain 630) OX=272563 GN=gyrB PE=3 SV=1	18	15	8	10	71.115	6354100	2977400	2475600	9.75407e-08	1.70671e-07	1.0882e-07	1.25677e-07	3.21467e-08	0.0185088
tr|Q187U0|Q187U0_PEPD6	tr|Q187U0|Q187U0_PEPD6 ABC-type transport system, extracellular solute-binding protein OS=Peptoclostridium difficile (strain 630) OX=272563 GN=CD630_19790 PE=1 SV=1	10	8	4	8	37.798	13033000	2011700	8922100	1.06337e-07	6.12904e-08	2.0845e-07	1.25359e-07	6.15651e-08	0.018462
tr|Q180F5|Q180F5_PEPD6	tr|Q180F5|Q180F5_PEPD6 Putative D-isomer specific 2-hydroxyacid dehydrogenase OS=Peptoclostridium difficile (strain 630) OX=272563 GN=CD630_33100 PE=3 SV=1	11	9	6	5	35.818	17525000	5055500	4240300	1.35497e-07	1.45957e-07	9.38781e-08	1.25111e-07	2.24939e-08	0.0184254
tr|Q186A4|Q186A4_PEPD6	tr|Q186A4|Q186A4_PEPD6 Carbonic anhydrase OS=Peptoclostridium difficile (strain 630) OX=272563 GN=cynT PE=4 SV=2	8	7	3	5	20.934	31382000	9000700	6067000	1.41809e-07	1.51876e-07	7.85042e-08	1.24063e-07	3.2476e-08	0.0182711
tr|Q18B64|Q18B64_PEPD6	tr|Q18B64|Q18B64_PEPD6 Geranyltranstransferase OS=Peptoclostridium difficile (strain 630) OX=272563 GN=ispA PE=3 SV=1	8	7	3	7	32.689	18178000	2292200	9006700	1.28268e-07	6.03969e-08	1.81984e-07	1.2355e-07	4.97498e-08	0.0181955
tr|Q185Q6|Q185Q6_PEPD6	tr|Q185Q6|Q185Q6_PEPD6 GTP-binding protein BipA OS=Peptoclostridium difficile (strain 630) OX=272563 GN=bipA PE=4 SV=1	10	6	7	6	68.036	5355700	3097900	2863900	7.86549e-08	1.69889e-07	1.20438e-07	1.22994e-07	3.72902e-08	0.0181137
tr|Q180R8|Q180R8_PEPD6	tr|Q180R8|Q180R8_PEPD6 Bifunctional uroporphyrinogen-III methyltransferase/uroporphyrinogen-III synthase OS=Peptoclostridium difficile (strain 630) OX=272563 GN=cobA + hemD PE=3 SV=2	15	11	7	8	55.424	8713300	2611100	4304300	1.04244e-07	1.16649e-07	1.47458e-07	1.22784e-07	1.81673e-08	0.0180827
tr|Q180W7|Q180W7_PEPD6	tr|Q180W7|Q180W7_PEPD6 ATP synthase gamma chain OS=Peptoclostridium difficile (strain 630) OX=272563 GN=atpG PE=3 SV=1	8	7	3	4	32.449	25996000	3999100	4040500	1.82087e-07	1.04598e-07	8.10407e-08	1.22575e-07	4.3166e-08	0.018052
tr|Q187K4|Q187K4_PEPD6	tr|Q187K4|Q187K4_PEPD6 Putative membrane protein OS=Peptoclostridium difficile (strain 630) OX=272563 GN=CD630_18950 PE=4 SV=1	4	4	1	4	13.983	33224000	17017000	8668100	1.00282e-07	1.91798e-07	7.49188e-08	1.22333e-07	5.01986e-08	0.0180163
tr|Q184N0|Q184N0_PEPD6	tr|Q184N0|Q184N0_PEPD6 Uncharacterized protein OS=Peptoclostridium difficile (strain 630) OX=272563 GN=CD630_30430 PE=4 SV=1	11	6	3	6	38.788	15449000	3869100	4818400	1.29351e-07	1.20967e-07	1.15523e-07	1.21947e-07	5.6876e-09	0.0179594
tr|Q188C0|Q188C0_PEPD6	tr|Q188C0|Q188C0_PEPD6 Aspartokinase OS=Peptoclostridium difficile (strain 630) OX=272563 GN=lysC PE=3 SV=1	9	7	6	3	43.21	18323000	4311300	1507500	1.70904e-07	1.50159e-07	4.02632e-08	1.20442e-07	5.73241e-08	0.0177378
tr|Q18CY3|Q18CY3_PEPD6	tr|Q18CY3|Q18CY3_PEPD6 Flagella glycosylation phosphoserine phosphatase OS=Peptoclostridium difficile (strain 630) OX=272563 GN=CD630_02410 PE=4 SV=1	9	8	2	6	22.831	21611000	5548000	10725000	1.06505e-07	1.02099e-07	1.51352e-07	1.19985e-07	2.22525e-08	0.0176706
tr|Q181E4|Q181E4_PEPD6	tr|Q181E4|Q181E4_PEPD6 Transcriptional regulator, AsnC/Lrp family OS=Peptoclostridium difficile (strain 630) OX=272563 GN=CD630_35440 PE=4 SV=1	6	6	1	2	15.697	60291000	4562400	9922000	2.04287e-07	5.77258e-08	9.62681e-08	1.19427e-07	6.20336e-08	0.0175883
sp|Q18C69|HIS7_PEPD6	sp|Q18C69|HIS7_PEPD6 Imidazoleglycerol-phosphate dehydratase OS=Peptoclostridium difficile (strain 630) OX=272563 GN=hisB PE=3 SV=1	3	3	1	3	21.685	29986000	7202000	6658900	1.40362e-07	1.25885e-07	8.92542e-08	1.185e-07	2.1508e-08	0.0174518
tr|Q188G4|Q188G4_PEPD6	tr|Q188G4|Q188G4_PEPD6 Putative cell division GTPase OS=Peptoclostridium difficile (strain 630) OX=272563 GN=CD630_20950 PE=4 SV=1	5	5	4	5	27.632	18845000	4404200	8478800	1.12403e-07	9.80934e-08	1.44815e-07	1.18437e-07	1.95454e-08	0.0174426
sp|Q18CX4|FLIW_PEPD6	sp|Q18CX4|FLIW_PEPD6 Flagellar assembly factor FliW OS=Peptoclostridium difficile (strain 630) OX=272563 GN=fliW PE=3 SV=1	5	4	3	4	14.891	37575000	9374400	12861000	1.2078e-07	1.12519e-07	1.18376e-07	1.17225e-07	3.46905e-09	0.0172641
sp|Q186F4|THIM_PEPD6	sp|Q186F4|THIM_PEPD6 Hydroxyethylthiazole kinase OS=Peptoclostridium difficile (strain 630) OX=272563 GN=thiM PE=3 SV=1	6	6	1	3	28.29	28539000	2470400	6917700	1.74278e-07	5.63327e-08	1.20965e-07	1.17192e-07	4.82248e-08	0.0172592
tr|Q185X0|Q185X0_PEPD6	tr|Q185X0|Q185X0_PEPD6 ATP-dependent RNA helicase OS=Peptoclostridium difficile (strain 630) OX=272563 GN=csdA PE=3 SV=1	2	1	1	0	57.291	602590	7373900	0	7.4521e-09	3.40521e-07	0	1.15991e-07	1.58796e-07	0.0170823
sp|Q186F8|THIE_PEPD6	sp|Q186F8|THIE_PEPD6 Thiamine-phosphate synthase OS=Peptoclostridium difficile (strain 630) OX=272563 GN=thiE PE=3 SV=1	4	2	2	4	23.414	23856000	3625400	10906000	1.20571e-07	6.84214e-08	1.57837e-07	1.1561e-07	3.66718e-08	0.0170262
tr|Q18C14|Q18C14_PEPD6	tr|Q18C14|Q18C14_PEPD6 Pyrroline-5-carboxylate reductase OS=Peptoclostridium difficile (strain 630) OX=272563 GN=proC PE=3 SV=1	6	4	2	4	28.53	13035000	7659400	4843800	8.02756e-08	1.76139e-07	8.5419e-08	1.13945e-07	4.40285e-08	0.0167809
tr|Q18A31|Q18A31_PEPD6	tr|Q18A31|Q18A31_PEPD6 Putative acetyltransferase OS=Peptoclostridium difficile (strain 630) OX=272563 GN=CD630_08360 PE=4 SV=1	7	6	4	3	19.066	22756000	9440400	8472400	9.36539e-08	1.45081e-07	9.98464e-08	1.1286e-07	2.29231e-08	0.0166213
tr|Q187A9|Q187A9_PEPD6	tr|Q187A9|Q187A9_PEPD6 Tellurium resistance protein terD4 OS=Peptoclostridium difficile (strain 630) OX=272563 GN=terD4 PE=4 SV=1	8	7	4	3	21.429	26824000	11164000	1592100	1.24078e-07	1.92833e-07	2.10882e-08	1.12667e-07	7.05775e-08	0.0165927
tr|Q185U4|Q185U4_PEPD6	tr|Q185U4|Q185U4_PEPD6 Thiamine biosynthesis protein ThiH OS=Peptoclostridium difficile (strain 630) OX=272563 GN=thiH PE=4 SV=1	15	13	6	8	52.172	7767000	3842700	2730000	8.74705e-08	1.61597e-07	8.80373e-08	1.12368e-07	3.48109e-08	0.0165488
tr|Q18BC3|Q18BC3_PEPD6	tr|Q18BC3|Q18BC3_PEPD6 Vitamin B12-dependent ribonucleotide reductase OS=Peptoclostridium difficile (strain 630) OX=272563 GN=CD630_12610 PE=3 SV=1	12	10	4	7	83.382	6757400	1393700	2358300	1.21625e-07	9.36703e-08	1.21545e-07	1.1228e-07	1.31592e-08	0.0165358
sp|Q185S7|PYRH_PEPD6	sp|Q185S7|PYRH_PEPD6 Uridylate kinase OS=Peptoclostridium difficile (strain 630) OX=272563 GN=pyrH PE=3 SV=1	8	7	3	2	25.828	40414000	4423400	1209400	2.25317e-07	9.20889e-08	1.93076e-08	1.12238e-07	8.53011e-08	0.0165295
tr|Q181J7|Q181J7_PEPD6	tr|Q181J7|Q181J7_PEPD6 Aminopeptidase OS=Peptoclostridium difficile (strain 630) OX=272563 GN=CD630_35950 PE=4 SV=1	11	9	2	4	46.234	17663000	1783500	3286800	1.76277e-07	6.64653e-08	9.39293e-08	1.12224e-07	4.66597e-08	0.0165275
tr|Q18CU8|Q18CU8_PEPD6	tr|Q18CU8|Q18CU8_PEPD6 Putative tagatose 6-phosphate kinase OS=Peptoclostridium difficile (strain 630) OX=272563 GN=CD630_02090 PE=4 SV=1	10	5	3	9	47.877	5239300	1518000	7564000	5.41465e-08	5.85813e-08	2.23844e-07	1.12191e-07	7.89715e-08	0.0165226
sp|Q189U8|THII_PEPD6	sp|Q189U8|THII_PEPD6 Probable tRNA sulfurtransferase OS=Peptoclostridium difficile (strain 630) OX=272563 GN=thiI PE=3 SV=1	8	7	3	3	44.464	9095300	6136000	1005200	8.72964e-08	2.19915e-07	2.76266e-08	1.11613e-07	8.03622e-08	0.0164375
tr|Q187Y8|Q187Y8_PEPD6	tr|Q187Y8|Q187Y8_PEPD6 Chaperone protein ClpB OS=Peptoclostridium difficile (strain 630) OX=272563 GN=clpB PE=3 SV=1	18	15	3	9	97.668	8066100	768040	1578100	1.70054e-07	6.04639e-08	9.52694e-08	1.08596e-07	4.57215e-08	0.0159932
sp|Q187U6|MIAB_PEPD6	sp|Q187U6|MIAB_PEPD6 tRNA-2-methylthio-N(6)-dimethylallyladenosine synthase OS=Peptoclostridium difficile (strain 630) OX=272563 GN=miaB PE=3 SV=1	12	9	5	5	55.275	14376000	1431400	2642200	1.71529e-07	6.37749e-08	9.02736e-08	1.08526e-07	4.58446e-08	0.0159829
sp|Q180P9|MURB_PEPD6	sp|Q180P9|MURB_PEPD6 UDP-N-acetylenolpyruvoylglucosamine reductase OS=Peptoclostridium difficile (strain 630) OX=272563 GN=murB PE=3 SV=1	11	8	3	6	33.423	17734000	1561100	7362100	1.27945e-07	4.20568e-08	1.52095e-07	1.07365e-07	4.72208e-08	0.015812
tr|Q18AZ5|Q18AZ5_PEPD6	tr|Q18AZ5|Q18AZ5_PEPD6 Ion-translocating oxidoreductase complex subunit C OS=Peptoclostridium difficile (strain 630) OX=272563 GN=rnfC PE=3 SV=1	11	10	7	8	48.137	12577000	995240	5048300	1.30685e-07	3.8616e-08	1.50207e-07	1.06503e-07	4.86603e-08	0.015685
tr|Q18BQ4|Q18BQ4_PEPD6	tr|Q18BQ4|Q18BQ4_PEPD6 Transcriptional regulator, GntR family OS=Peptoclostridium difficile (strain 630) OX=272563 GN=CD630_13830 PE=4 SV=1	11	5	5	5	23.591	11847000	9026700	6001000	6.03289e-08	1.71647e-07	8.75057e-08	1.06494e-07	4.73872e-08	0.0156836
tr|Q180D2|Q180D2_PEPD6	tr|Q180D2|Q180D2_PEPD6 Uncharacterized protein OS=Peptoclostridium difficile (strain 630) OX=272563 GN=CD630_32890 PE=4 SV=1	7	6	3	5	13.709	32736000	11055000	11589000	9.68728e-08	1.22159e-07	9.82015e-08	1.05744e-07	1.16194e-08	0.0155733
sp|Q182S8|KGUA_PEPD6	sp|Q182S8|KGUA_PEPD6 Guanylate kinase OS=Peptoclostridium difficile (strain 630) OX=272563 GN=gmk PE=3 SV=1	7	7	1	3	23.372	26634000	3665500	7875700	1.3437e-07	6.90541e-08	1.13776e-07	1.05733e-07	2.72649e-08	0.0155717
tr|Q180Y6|Q180Y6_PEPD6	tr|Q180Y6|Q180Y6_PEPD6 Transcription termination factor Rho OS=Peptoclostridium difficile (strain 630) OX=272563 GN=rho PE=3 SV=2	15	13	5	9	60.245	13781000	1220000	2107800	1.79214e-07	5.92435e-08	7.84905e-08	1.05649e-07	5.26083e-08	0.0155593
tr|Q18BI7|Q18BI7_PEPD6	tr|Q18BI7|Q18BI7_PEPD6 Putative peptidase, M16 family OS=Peptoclostridium difficile (strain 630) OX=272563 GN=CD630_13200 PE=3 SV=1	9	9	4	4	47.279	20028000	2006100	1154900	2.04398e-07	7.64506e-08	3.37504e-08	1.04866e-07	7.25062e-08	0.0154439
tr|Q17ZU8|Q17ZU8_PEPD6	tr|Q17ZU8|Q17ZU8_PEPD6 Putative nitroreductase OS=Peptoclostridium difficile (strain 630) OX=272563 GN=CD630_32050 PE=1 SV=1	4	4	2	2	22.362	26165000	5632100	6226500	1.263e-07	1.01518e-07	8.60639e-08	1.04627e-07	1.65726e-08	0.0154087
tr|Q188H4|Q188H4_PEPD6	tr|Q188H4|Q188H4_PEPD6 Xanthine/uracil/thiamine/ascorbate permease family protein OS=Peptoclostridium difficile (strain 630) OX=272563 GN=CD630_21070 PE=4 SV=1	3	2	1	0	48.222	5031100	6724100	0	5.23695e-08	2.6136e-07	0	1.04577e-07	1.12906e-07	0.0154013
tr|Q183I6|Q183I6_PEPD6	tr|Q183I6|Q183I6_PEPD6 Putative radical SAM-family protein OS=Peptoclostridium difficile (strain 630) OX=272563 GN=CD630_27490 PE=4 SV=1	11	11	3	4	52.934	16425000	824280	2745000	1.87677e-07	3.51698e-08	8.98139e-08	1.0422e-07	6.30886e-08	0.0153488
tr|Q181S9|Q181S9_PEPD6	tr|Q181S9|Q181S9_PEPD6 Putative SpoIIIJ-associated RNA/ssDNA-binding protein Jag OS=Peptoclostridium difficile (strain 630) OX=272563 GN=jag PE=4 SV=1	11	8	4	3	23.939	23753000	6650800	4015800	1.22743e-07	1.28334e-07	5.94216e-08	1.03499e-07	3.1251e-08	0.0152426
sp|Q18CS6|PYRDB_PEPD6	sp|Q18CS6|PYRDB_PEPD6 Dihydroorotate dehydrogenase B (NAD(+)), catalytic subunit OS=Peptoclostridium difficile (strain 630) OX=272563 GN=pyrD PE=3 SV=1	10	7	6	5	32.369	12952000	4667700	4828400	9.04975e-08	1.21785e-07	9.66049e-08	1.02962e-07	1.35409e-08	0.0151635
sp|Q181B5|SP5G_PEPD6	sp|Q181B5|SP5G_PEPD6 Putative septation protein SpoVG OS=Peptoclostridium difficile (strain 630) OX=272563 GN=spoVG PE=3 SV=1	2	2	2	2	10.461	64160000	9678500	12576000	1.4488e-07	8.16096e-08	8.13172e-08	1.02602e-07	2.98951e-08	0.0151105
sp|Q186Z6|ASSY_PEPD6	sp|Q186Z6|ASSY_PEPD6 Argininosuccinate synthase OS=Peptoclostridium difficile (strain 630) OX=272563 GN=argG PE=3 SV=1	11	9	2	5	44.623	8910900	2607700	4552300	8.58323e-08	9.37943e-08	1.25561e-07	1.01729e-07	1.71624e-08	0.014982
tr|Q186F5|Q186F5_PEPD6	tr|Q186F5|Q186F5_PEPD6 Phosphomethylpyrimidine kinase OS=Peptoclostridium difficile (strain 630) OX=272563 GN=thiD PE=1 SV=1	6	5	4	2	29.021	15375000	4090700	6226300	9.63159e-08	9.56908e-08	1.11689e-07	1.01232e-07	7.3985e-09	0.0149087
tr|Q18B17|Q18B17_PEPD6	tr|Q18B17|Q18B17_PEPD6 Uncharacterized protein OS=Peptoclostridium difficile (strain 630) OX=272563 GN=CD630_11590 PE=4 SV=1	4	2	1	3	26.918	8073800	2164100	12456000	4.69128e-08	4.69548e-08	2.07247e-07	1.00371e-07	7.55723e-08	0.014782
tr|Q187E9|Q187E9_PEPD6	tr|Q187E9|Q187E9_PEPD6 Shikimate kinase OS=Peptoclostridium difficile (strain 630) OX=272563 GN=aroK PE=3 SV=1	9	6	5	5	20.292	13536000	10346000	5316000	5.92906e-08	1.69222e-07	6.6677e-08	9.83966e-08	5.0172e-08	0.0144911
tr|Q180S7|Q180S7_PEPD6	tr|Q180S7|Q180S7_PEPD6 Cobalt-precorrin-8X methylmutase (Cobalt-precorrin isomerase) (HBA synthase) OS=Peptoclostridium difficile (strain 630) OX=272563 GN=cbiC PE=4 SV=1	8	6	1	5	23.386	28544000	1159000	8871800	1.44092e-07	2.18474e-08	1.28243e-07	9.8061e-08	5.42782e-08	0.0144417
tr|Q186B3|Q186B3_PEPD6	tr|Q186B3|Q186B3_PEPD6 Putative radical SAM superfamily lipoprotein OS=Peptoclostridium difficile (strain 630) OX=272563 GN=CD630_22270 PE=4 SV=1	9	7	4	3	32.631	17493000	3631800	3710200	1.23215e-07	9.5524e-08	7.48332e-08	9.78576e-08	1.98208e-08	0.0144117
tr|Q18B85|Q18B85_PEPD6	tr|Q18B85|Q18B85_PEPD6 Purine nucleoside phosphorylase OS=Peptoclostridium difficile (strain 630) OX=272563 GN=pupG PE=3 SV=1	7	7	4	4	29.318	10693000	4859000	6120000	6.76713e-08	1.14826e-07	1.10905e-07	9.7801e-08	2.1365e-08	0.0144034
tr|Q184U0|Q184U0_PEPD6	tr|Q184U0|Q184U0_PEPD6 PTS system, glucose-like IIA component OS=Peptoclostridium difficile (strain 630) OX=272563 GN=CD630_31030 PE=4 SV=1	3	3	3	3	18.139	25118000	5889900	9698000	9.83488e-08	8.61155e-08	1.08733e-07	9.77325e-08	9.24389e-09	0.0143933
sp|Q18AL0|NAGB_PEPD6	sp|Q18AL0|NAGB_PEPD6 Glucosamine-6-phosphate deaminase OS=Peptoclostridium difficile (strain 630) OX=272563 GN=nagB PE=3 SV=1	7	5	6	4	27.589	20926000	3157800	5728600	1.24621e-07	7.02232e-08	9.76902e-08	9.75116e-08	2.22083e-08	0.0143608
tr|Q183F0|Q183F0_PEPD6	tr|Q183F0|Q183F0_PEPD6 Putative sporulation protein OS=Peptoclostridium difficile (strain 630) OX=272563 GN=CD630_27170 PE=4 SV=1	20	18	5	9	98.29	6210500	916060	1445500	1.31767e-07	7.25761e-08	8.78201e-08	9.73877e-08	2.50937e-08	0.0143425
tr|Q186N1|Q186N1_PEPD6	tr|Q186N1|Q186N1_PEPD6 Putative NADPH-dependent FMN reductase OS=Peptoclostridium difficile (strain 630) OX=272563 GN=CD630_16740 PE=4 SV=1	9	5	3	7	22.795	13674000	5360800	8825100	6.72831e-08	9.84985e-08	1.24344e-07	9.67086e-08	2.33295e-08	0.0142425
tr|Q184L6|Q184L6_PEPD6	tr|Q184L6|Q184L6_PEPD6 Bifunctional protein: cystathionine beta-lyase / repressor OS=Peptoclostridium difficile (strain 630) OX=272563 GN=malY PE=4 SV=1	9	6	2	6	46.121	11769000	1892500	3578900	1.17168e-07	7.0355e-08	1.02027e-07	9.65166e-08	1.95045e-08	0.0142143
tr|Q182D8|Q182D8_PEPD6	tr|Q182D8|Q182D8_PEPD6 Ribosomal protein L11 methyltransferase OS=Peptoclostridium difficile (strain 630) OX=272563 GN=prmA PE=3 SV=1	11	8	1	8	35.175	18491000	330780	6370700	1.40399e-07	9.3785e-09	1.38512e-07	9.60967e-08	6.13238e-08	0.0141524
tr|Q189A1|Q189A1_PEPD6	tr|Q189A1|Q189A1_PEPD6 Putative uridine kinase OS=Peptoclostridium difficile (strain 630) OX=272563 GN=CD630_05570 PE=4 SV=1	9	6	4	6	64.404	3721400	2062500	3199800	5.17356e-08	1.0707e-07	1.2738e-07	9.53952e-08	3.19661e-08	0.0140491
tr|Q180W6|Q180W6_PEPD6	tr|Q180W6|Q180W6_PEPD6 ATP hydrolase epsilon chain OS=Peptoclostridium difficile (strain 630) OX=272563 GN=atpC1 PE=3 SV=1	5	5	2	3	9.3738	51886000	11192000	16650000	1.04987e-07	8.45636e-08	9.64709e-08	9.53406e-08	8.37612e-09	0.0140411
tr|Q183L5|Q183L5_PEPD6	tr|Q183L5|Q183L5_PEPD6 Alpha-phosphoglucomutase OS=Peptoclostridium difficile (strain 630) OX=272563 GN=pgmA PE=3 SV=1	13	9	3	7	64.254	7632400	2099300	1787800	1.0586e-07	1.08726e-07	7.10045e-08	9.51969e-08	1.71466e-08	0.0140199
tr|Q17ZY5|Q17ZY5_PEPD6	tr|Q17ZY5|Q17ZY5_PEPD6 Uncharacterized protein OS=Peptoclostridium difficile (strain 630) OX=272563 GN=CD630_32430 PE=4 SV=1	4	3	0	3	10.945	70647000	0	17477000	1.66909e-07	0	1.18236e-07	9.50483e-08	7.00852e-08	0.013998
tr|Q181E1|Q181E1_PEPD6	tr|Q181E1|Q181E1_PEPD6 Nicotinate phosphoribosyltransferase OS=Peptoclostridium difficile (strain 630) OX=272563 GN=CD630_35430 PE=3 SV=1	7	4	4	5	53.821	5657100	1594500	4479300	6.57228e-08	6.9173e-08	1.49014e-07	9.46368e-08	3.84766e-08	0.0139374
sp|Q18CX3|CSRA_PEPD6	sp|Q18CX3|CSRA_PEPD6 Translational regulator CsrA OS=Peptoclostridium difficile (strain 630) OX=272563 GN=csrA PE=3 SV=1	3	3	2	1	7.8002	119890000	10874000	2454400	2.01864e-07	6.83684e-08	1.18336e-08	9.40221e-08	7.96722e-08	0.0138469
tr|Q181J4|Q181J4_PEPD6	tr|Q181J4|Q181J4_PEPD6 Uncharacterized protein OS=Peptoclostridium difficile (strain 630) OX=272563 GN=CD630_35930 PE=4 SV=1	6	5	3	3	22.086	13157000	6157000	7845100	6.27256e-08	1.09609e-07	1.07098e-07	9.31443e-08	2.15337e-08	0.0137176
tr|Q18A44|Q18A44_PEPD6	tr|Q18A44|Q18A44_PEPD6 Putative glutamate carboxypeptidase OS=Peptoclostridium difficile (strain 630) OX=272563 GN=CD630_08490 PE=4 SV=1	10	8	4	5	49.959	14449000	1543700	1980700	1.5582e-07	6.21637e-08	6.11644e-08	9.30492e-08	4.43872e-08	0.0137036
tr|Q182U4|Q182U4_PEPD6	tr|Q182U4|Q182U4_PEPD6 Tryptophan--tRNA ligase OS=Peptoclostridium difficile (strain 630) OX=272563 GN=trpS PE=3 SV=1	10	9	6	5	38.021	11477000	3414300	3415000	9.41938e-08	1.04637e-07	8.02566e-08	9.30292e-08	9.98729e-09	0.0137007
tr|Q18CX2|Q18CX2_PEPD6	tr|Q18CX2|Q18CX2_PEPD6 Flagellar secretion chaperone FliS OS=Peptoclostridium difficile (strain 630) OX=272563 GN=fliS1 PE=3 SV=1	6	5	1	4	15.591	31030000	1470200	15861000	1.0443e-07	1.84761e-08	1.52852e-07	9.19194e-08	5.55674e-08	0.0135372
tr|Q186S6|Q186S6_PEPD6	tr|Q186S6|Q186S6_PEPD6 Uncharacterized protein OS=Peptoclostridium difficile (strain 630) OX=272563 GN=CD630_17170 PE=4 SV=1	9	6	4	8	38.83	8648600	2641800	4979100	7.24909e-08	8.26852e-08	1.19505e-07	9.15602e-08	2.01932e-08	0.0134843
tr|Q18D07|Q18D07_PEPD6	tr|Q18D07|Q18D07_PEPD6 Site-determining protein OS=Peptoclostridium difficile (strain 630) OX=272563 GN=flhG PE=3 SV=1	3	3	1	1	32.594	991470	4852000	6959100	6.9757e-09	1.27473e-07	1.40203e-07	9.15506e-08	6.00289e-08	0.0134829
sp|Q180P8|Y3400_PEPD6	sp|Q180P8|Y3400_PEPD6 Nucleotide-binding protein CD630_34000 OS=Peptoclostridium difficile (strain 630) OX=272563 GN=CD630_34000 PE=3 SV=1	8	5	5	4	32.813	16077000	4801100	1610400	1.13873e-07	1.26983e-07	3.26623e-08	9.11729e-08	4.17181e-08	0.0134273
tr|Q189A3|Q189A3_PEPD6	tr|Q189A3|Q189A3_PEPD6 Putative aldo/keto reductase putative ferredoxin OS=Peptoclostridium difficile (strain 630) OX=272563 GN=CD630_05610 PE=4 SV=1	10	8	2	6	37.765	11732000	2109600	4675100	9.56384e-08	6.4217e-08	1.09131e-07	8.9662e-08	1.88166e-08	0.0132048
tr|Q188D6|Q188D6_PEPD6	tr|Q188D6|Q188D6_PEPD6 Molybdopterin molybdenumtransferase OS=Peptoclostridium difficile (strain 630) OX=272563 GN=CD630_20690 PE=3 SV=1	11	10	0	6	37.171	14047000	0	6735300	1.12709e-07	0	1.54749e-07	8.91526e-08	6.5335e-08	0.0131297
tr|Q187E7|Q187E7_PEPD6	tr|Q187E7|Q187E7_PEPD6 Shikimate dehydrogenase (NADP(+)) OS=Peptoclostridium difficile (strain 630) OX=272563 GN=aroE1 PE=1 SV=1	11	10	3	4	30.208	24802000	2257600	2607100	1.61726e-07	5.49704e-08	4.86795e-08	8.84586e-08	5.18714e-08	0.0130275
tr|Q18CE1|Q18CE1_PEPD6	tr|Q18CE1|Q18CE1_PEPD6 Flavin-dependent thymidylate synthase OS=Peptoclostridium difficile (strain 630) OX=272563 GN=thyX PE=3 SV=1	12	10	4	5	29.014	18947000	2550400	4738600	1.18664e-07	5.96453e-08	8.49815e-08	8.77635e-08	2.41744e-08	0.0129252
sp|Q182S2|FMT_PEPD6	sp|Q182S2|FMT_PEPD6 Methionyl-tRNA formyltransferase OS=Peptoclostridium difficile (strain 630) OX=272563 GN=fmt PE=3 SV=1	13	9	5	6	34.454	12225000	2781000	4386800	9.09199e-08	7.72326e-08	9.3423e-08	8.71919e-08	7.116e-09	0.012841
sp|Q18B16|MGSA_PEPD6	sp|Q18B16|MGSA_PEPD6 Methylglyoxal synthase OS=Peptoclostridium difficile (strain 630) OX=272563 GN=mgsA PE=3 SV=1	5	5	2	3	15.276	29343000	6332100	9048700	9.67575e-08	7.79682e-08	8.54402e-08	8.6722e-08	7.72406e-09	0.0127718
tr|Q182W5|Q182W5_PEPD6	tr|Q182W5|Q182W5_PEPD6 Glycerol-3-phosphate dehydrogenase [NAD(P)+] OS=Peptoclostridium difficile (strain 630) OX=272563 GN=gpsA PE=3 SV=1	7	4	3	6	36.96	8624600	2873900	4575200	6.88084e-08	8.56178e-08	1.04522e-07	8.63161e-08	1.45885e-08	0.012712
tr|Q187A2|Q187A2_PEPD6	tr|Q187A2|Q187A2_PEPD6 Putative L-threonine 3-dehydrogenase OS=Peptoclostridium difficile (strain 630) OX=272563 GN=CD630_17920 PE=4 SV=1	10	4	3	10	35.634	5944700	1956000	7125200	4.57262e-08	5.61815e-08	1.56938e-07	8.62819e-08	5.01434e-08	0.012707
tr|Q183N6|Q183N6_PEPD6	tr|Q183N6|Q183N6_PEPD6 Preprotein translocase, yajc subunit OS=Peptoclostridium difficile (strain 630) OX=272563 GN=CD630_28010 PE=4 SV=1	3	2	2	2	10.984	16191000	11178000	17828000	3.83888e-08	9.89657e-08	1.2104e-07	8.61316e-08	3.49414e-08	0.0126848
sp|Q182C3|ERA_PEPD6	sp|Q182C3|ERA_PEPD6 GTPase Era OS=Peptoclostridium difficile (strain 630) OX=272563 GN=era PE=3 SV=1	11	6	3	7	33.889	13041000	2657200	4305700	9.53982e-08	7.25844e-08	9.01922e-08	8.60583e-08	9.76165e-09	0.012674
tr|Q181S4|Q181S4_PEPD6	tr|Q181S4|Q181S4_PEPD6 Putative exported protein OS=Peptoclostridium difficile (strain 630) OX=272563 GN=CD630_36690 PE=4 SV=1	5	3	3	5	21.172	6623300	4292600	11707000	3.02696e-08	7.32559e-08	1.53205e-07	8.5577e-08	5.09389e-08	0.0126031
tr|Q18B82|Q18B82_PEPD6	tr|Q18B82|Q18B82_PEPD6 Putative hydrolase, NUDIX family OS=Peptoclostridium difficile (strain 630) OX=272563 GN=nudF PE=3 SV=1	2	2	1	1	19.968	14324000	6618900	7129300	6.17404e-08	1.06532e-07	8.7993e-08	8.54218e-08	1.83763e-08	0.0125803
sp|Q182Y6|MURG_PEPD6	sp|Q182Y6|MURG_PEPD6 UDP-N-acetylglucosamine--N-acetylmuramyl-(pentapeptide) pyrophosphoryl-undecaprenol N-acetylglucosamine transferase OS=Peptoclostridium difficile (strain 630) OX=272563 GN=murG PE=3 SV=1	11	11	2	8	45.006	12585000	667540	3939700	1.22263e-07	2.42163e-08	1.09597e-07	8.53588e-08	4.35424e-08	0.012571
tr|Q18CV4|Q18CV4_PEPD6	tr|Q18CV4|Q18CV4_PEPD6 CTP:phosphocholine cytidylyltransferase OS=Peptoclostridium difficile (strain 630) OX=272563 GN=licC PE=4 SV=1	7	4	4	3	28.408	18036000	3777900	3357100	1.10599e-07	8.6507e-08	5.89483e-08	8.53515e-08	2.11022e-08	0.0125699
tr|Q188L3|Q188L3_PEPD6	tr|Q188L3|Q188L3_PEPD6 Putative conjugative transposon protein Tn1549-like, CTn2-Orf17 OS=Peptoclostridium difficile (strain 630) OX=272563 GN=CD630_04220 PE=4 SV=2	3	2	2	2	30.875	8404600	3573300	5770500	5.60137e-08	8.89276e-08	1.10125e-07	8.50222e-08	2.22629e-08	0.0125214
tr|Q186J0|Q186J0_PEPD6	tr|Q186J0|Q186J0_PEPD6 Tellurium resistance protein terD2 OS=Peptoclostridium difficile (strain 630) OX=272563 GN=terD2 PE=4 SV=1	8	6	3	4	22.919	11045000	8672700	2750900	5.46427e-08	1.60218e-07	3.89706e-08	8.46103e-08	5.38439e-08	0.0124608
tr|Q18CZ0|Q18CZ0_PEPD6	tr|Q18CZ0|Q18CZ0_PEPD6 Flagellar motor switch protein FliG OS=Peptoclostridium difficile (strain 630) OX=272563 GN=fliG PE=4 SV=1	13	10	3	8	39.429	14814000	2234200	2297300	1.26084e-07	7.10065e-08	5.59886e-08	8.43596e-08	3.01336e-08	0.0124239
tr|Q185C8|Q185C8_PEPD6	tr|Q185C8|Q185C8_PEPD6 Asp/Glu racemase OS=Peptoclostridium difficile (strain 630) OX=272563 GN=CD630_22540 PE=3 SV=1	3	2	1	3	25.142	16679000	4918200	3923400	9.05191e-08	9.96704e-08	6.09718e-08	8.37204e-08	1.65139e-08	0.0123297
tr|Q189Q9|Q189Q9_PEPD6	tr|Q189Q9|Q189Q9_PEPD6 Phosphate butyryltransferase (Phosphotransbutyrylase) OS=Peptoclostridium difficile (strain 630) OX=272563 GN=ptb1 PE=4 SV=1	11	9	2	3	32.699	14715000	2196300	4346000	1.03864e-07	5.78877e-08	8.78397e-08	8.31971e-08	1.90547e-08	0.0122527
tr|Q18AY4|Q18AY4_PEPD6	tr|Q18AY4|Q18AY4_PEPD6 Nitroreductase-family protein OS=Peptoclostridium difficile (strain 630) OX=272563 GN=CD630_11250 PE=4 SV=1	12	10	3	7	32.729	18137000	2100300	3095400	1.28135e-07	5.54082e-08	6.26204e-08	8.20547e-08	3.27167e-08	0.0120844
sp|Q18CL9|FABZ_PEPD6	sp|Q18CL9|FABZ_PEPD6 3-hydroxyacyl-[acyl-carrier-protein] dehydratase FabZ OS=Peptoclostridium difficile (strain 630) OX=272563 GN=fabZ PE=3 SV=1	9	9	1	1	15.86	56840000	1384100	3243700	1.94593e-07	1.76942e-08	3.17988e-08	8.13621e-08	8.02733e-08	0.0119824
tr|Q17ZX6|Q17ZX6_PEPD6	tr|Q17ZX6|Q17ZX6_PEPD6 Hypoxanthine phosphoribosyltransferase OS=Peptoclostridium difficile (strain 630) OX=272563 GN=hpt1 PE=3 SV=1	5	5	2	3	20.493	26816000	4139400	4502800	1.18623e-07	6.83759e-08	5.70367e-08	8.13453e-08	2.67629e-08	0.0119799
sp|Q18BJ4|RECA_PEPD6	sp|Q18BJ4|RECA_PEPD6 Protein RecA OS=Peptoclostridium difficile (strain 630) OX=272563 GN=recA PE=3 SV=1	10	8	3	8	37.377	16197000	1893200	2410600	1.3068e-07	5.70376e-08	5.56924e-08	8.11367e-08	3.50368e-08	0.0119492
tr|Q186D0|Q186D0_PEPD6	tr|Q186D0|Q186D0_PEPD6 Alpha-phosphoglucomutase OS=Peptoclostridium difficile (strain 630) OX=272563 GN=pgm PE=3 SV=1	15	11	5	6	63.649	6952700	1162900	2188000	9.55247e-08	5.96615e-08	8.60806e-08	8.04223e-08	1.51779e-08	0.011844
tr|Q18BX5|Q18BX5_PEPD6	tr|Q18BX5|Q18BX5_PEPD6 RNA polymerase sigma factor SigA OS=Peptoclostridium difficile (strain 630) OX=272563 GN=sigA1 PE=3 SV=1	10	7	4	4	44.426	7381400	3523200	1612300	7.07859e-08	1.26164e-07	4.42741e-08	8.04079e-08	3.41167e-08	0.0118419
tr|Q18AT4|Q18AT4_PEPD6	tr|Q18AT4|Q18AT4_PEPD6 PTS system, IIB component OS=Peptoclostridium difficile (strain 630) OX=272563 GN=CD630_10830 PE=4 SV=1	3	3	2	3	9.7683	22289000	11369000	17057000	4.69981e-08	8.95162e-08	1.02988e-07	7.98342e-08	2.38612e-08	0.0117574
tr|Q180V7|Q180V7_PEPD6	tr|Q180V7|Q180V7_PEPD6 Transketolase, thiamine diphosphate binding subunit OS=Peptoclostridium difficile (strain 630) OX=272563 GN=tkt3 PE=4 SV=1	8	7	1	3	29.897	17524000	1614600	4711900	1.13092e-07	3.89092e-08	8.70743e-08	7.96918e-08	3.07315e-08	0.0117364
tr|Q180Q4|Q180Q4_PEPD6	tr|Q180Q4|Q180Q4_PEPD6 Putative iron-only hydrogenase,electron-transferring subunit HymB-like OS=Peptoclostridium difficile (strain 630) OX=272563 GN=CD630_34060 PE=4 SV=1	11	8	4	6	67.904	5913000	1442800	1723100	8.6671e-08	7.89699e-08	7.23223e-08	7.93211e-08	5.86308e-09	0.0116818
tr|Q185V8|Q185V8_PEPD6	tr|Q185V8|Q185V8_PEPD6 Putative iron-sulfur binding protein OS=Peptoclostridium difficile (strain 630) OX=272563 GN=CD630_21690 PE=4 SV=1	7	5	5	1	26.32	24420000	2635200	2574900	1.3874e-07	5.59062e-08	4.18902e-08	7.88455e-08	4.27367e-08	0.0116118
tr|Q18CI3|Q18CI3_PEPD6	tr|Q18CI3|Q18CI3_PEPD6 Ribosomal protein L14E/L6E/L27E-like OS=Peptoclostridium difficile (strain 630) OX=272563 GN=CD630_00930 PE=4 SV=2	5	3	3	3	10.244	25330000	6773200	19590000	5.60113e-08	5.59273e-08	1.24043e-07	7.86603e-08	3.209e-08	0.0115845
tr|Q182E6|Q182E6_PEPD6	tr|Q182E6|Q182E6_PEPD6 Putative glucokinase, ROK family OS=Peptoclostridium difficile (strain 630) OX=272563 GN=CD630_24590 PE=4 SV=1	7	4	3	4	33.609	13374000	1706100	4399700	9.70259e-08	4.6219e-08	9.13998e-08	7.82149e-08	2.27408e-08	0.0115189
tr|Q183L9|Q183L9_PEPD6	tr|Q183L9|Q183L9_PEPD6 Putative N-acetylmuramoyl-L-alanine amidase,autolysin cwp6 OS=Peptoclostridium difficile (strain 630) OX=272563 GN=cwp6 PE=1 SV=1	15	9	7	6	73.042	2798900	2405200	1067500	4.41297e-08	1.41607e-07	4.81956e-08	7.79773e-08	4.50234e-08	0.0114839
tr|Q180T9|Q180T9_PEPD6	tr|Q180T9|Q180T9_PEPD6 Putative glycoside hydrolase-type carbohydrate-binding protein OS=Peptoclostridium difficile (strain 630) OX=272563 GN=CD630_34400 PE=4 SV=1	5	5	2	2	33.576	10462000	2643200	4100400	7.58253e-08	7.15351e-08	8.50985e-08	7.74863e-08	5.66041e-09	0.0114116
sp|Q181F7|COAX_PEPD6	sp|Q181F7|COAX_PEPD6 Type III pantothenate kinase OS=Peptoclostridium difficile (strain 630) OX=272563 GN=coaX PE=3 SV=1	3	2	1	2	27.939	15151000	1891500	5664000	9.1374e-08	4.25968e-08	9.78139e-08	7.72616e-08	2.46523e-08	0.0113785
sp|Q18BH3|RIMP_PEPD6	sp|Q18BH3|RIMP_PEPD6 Ribosome maturation factor RimP OS=Peptoclostridium difficile (strain 630) OX=272563 GN=rimP PE=3 SV=1	5	4	2	5	17.755	30327000	1372500	8734900	1.16231e-07	1.96423e-08	9.58617e-08	7.72449e-08	4.15713e-08	0.0113761
tr|Q18A83|Q18A83_PEPD6	tr|Q18A83|Q18A83_PEPD6 Cold shock protein OS=Peptoclostridium difficile (strain 630) OX=272563 GN=cspA PE=4 SV=1	4	4	1	1	7.4521	60605000	12737000	12474000	9.74895e-08	7.65079e-08	5.74581e-08	7.71518e-08	1.63491e-08	0.0113624
tr|Q18AM4|Q18AM4_PEPD6	tr|Q18AM4|Q18AM4_PEPD6 Putative transcriptional regulator, HTH OS=Peptoclostridium difficile (strain 630) OX=272563 GN=CD630_10230 PE=4 SV=1	7	7	4	4	20.77	16475000	4362900	6513700	7.38639e-08	7.30419e-08	8.3624e-08	7.68433e-08	4.80641e-09	0.0113169
tr|Q186L0|Q186L0_PEPD6	tr|Q186L0|Q186L0_PEPD6 Lipoate--protein ligase OS=Peptoclostridium difficile (strain 630) OX=272563 GN=lplA PE=4 SV=1	10	7	4	5	37.633	9970400	2267500	3471100	8.09938e-08	6.87822e-08	8.07426e-08	7.68395e-08	5.6983e-09	0.0113164
tr|Q18D18|Q18D18_PEPD6	tr|Q18D18|Q18D18_PEPD6 Putative iron-containing alcohol dehydrogenase OS=Peptoclostridium difficile (strain 630) OX=272563 GN=CD630_02740 PE=4 SV=1	7	6	2	6	41.166	8562600	827420	4870900	7.60878e-08	2.74552e-08	1.23941e-07	7.58279e-08	3.93905e-08	0.0111674
tr|Q180M0|Q180M0_PEPD6	tr|Q180M0|Q180M0_PEPD6 Magnesium-transporting ATPase, P-type 1 Tn916-like, CTn7-Orf7 OS=Peptoclostridium difficile (strain 630) OX=272563 GN=mgtA PE=4 SV=1	12	8	3	7	101.47	2989200	760260	1562900	6.54731e-08	6.21813e-08	9.80247e-08	7.52264e-08	1.61767e-08	0.0110788
tr|Q181B6|Q181B6_PEPD6	tr|Q181B6|Q181B6_PEPD6 Transcriptional regulator, Purine operon repressor OS=Peptoclostridium difficile (strain 630) OX=272563 GN=purR PE=4 SV=1	6	6	2	3	32.492	19071000	1661500	2409800	1.33758e-07	4.35148e-08	4.83976e-08	7.52235e-08	4.14382e-08	0.0110784
tr|X1W3M5|X1W3M5_PEPD6	tr|X1W3M5|X1W3M5_PEPD6 Putative hydantoinase OS=Peptoclostridium difficile (strain 630) OX=272563 GN=CD630_17180 PE=4 SV=1	15	12	4	9	53.166	4162700	2661900	1938600	4.77727e-08	1.14074e-07	6.37072e-08	7.51846e-08	2.82578e-08	0.0110726
tr|Q184X6|Q184X6_PEPD6	tr|Q184X6|Q184X6_PEPD6 Transcription antiterminator, PTS operon regulator, bglG4 OS=Peptoclostridium difficile (strain 630) OX=272563 GN=bglG4 PE=4 SV=1	10	9	2	4	32.651	17101000	2122300	2319300	1.20528e-07	5.58552e-08	4.6808e-08	7.43971e-08	3.2828e-08	0.0109567
tr|Q185Q8|Q185Q8_PEPD6	tr|Q185Q8|Q185Q8_PEPD6 Homoserine kinase OS=Peptoclostridium difficile (strain 630) OX=272563 GN=thrB PE=3 SV=2	5	5	2	3	32.67	12870000	831140	5455400	9.07608e-08	2.18869e-08	1.10165e-07	7.42708e-08	3.78786e-08	0.0109381
tr|Q18CW1|Q18CW1_PEPD6	tr|Q18CW1|Q18CW1_PEPD6 Phosphoribosylglycinamide formyltransferase OS=Peptoclostridium difficile (strain 630) OX=272563 GN=purN PE=3 SV=1	4	4	1	3	21.599	6754100	6346300	5984400	3.14899e-08	1.10488e-07	7.98952e-08	7.39577e-08	3.25229e-08	0.0108919
tr|Q186Q6|Q186Q6_PEPD6	tr|Q186Q6|Q186Q6_PEPD6 Riboflavin synthase alpha subunit OS=Peptoclostridium difficile (strain 630) OX=272563 GN=ribE PE=4 SV=1	8	7	5	3	24.032	19877000	3793600	3009000	1.03113e-07	7.34855e-08	4.4697e-08	7.3765e-08	2.38488e-08	0.0108636
tr|Q181E9|Q181E9_PEPD6	tr|Q181E9|Q181E9_PEPD6 Putative YaaT-like protein involved in sporulation or related to DNA replication OS=Peptoclostridium difficile (strain 630) OX=272563 GN=CD630_35480 PE=4 SV=1	7	7	3	4	33.817	8409200	2979400	3731100	6.13847e-08	8.12127e-08	7.79899e-08	7.35291e-08	8.68759e-09	0.0108288
tr|Q189V2|Q189V2_PEPD6	tr|Q189V2|Q189V2_PEPD6 Putative nitroreductase OS=Peptoclostridium difficile (strain 630) OX=272563 GN=CD630_07560 PE=4 SV=1	5	5	2	3	23.743	17250000	5053200	2402400	8.84088e-08	9.6708e-08	3.52572e-08	7.3458e-08	2.72237e-08	0.0108184
tr|Q18BX9|Q18BX9_PEPD6	tr|Q18BX9|Q18BX9_PEPD6 GTP cyclohydrolase 1 type 2 homolog OS=Peptoclostridium difficile (strain 630) OX=272563 GN=CD630_14570 PE=3 SV=1	7	6	3	1	40.962	10277000	3081600	1078500	9.08695e-08	1.01746e-07	2.73066e-08	7.33074e-08	3.28291e-08	0.0107962
sp|Q18C22|DEOC_PEPD6	sp|Q18C22|DEOC_PEPD6 Deoxyribose-phosphate aldolase OS=Peptoclostridium difficile (strain 630) OX=272563 GN=deoC PE=3 SV=1	3	2	2	2	23.995	10376000	4533600	5266400	5.37429e-08	8.76848e-08	7.8109e-08	7.31789e-08	1.42885e-08	0.0107773
tr|Q181V7|Q181V7_PEPD6	tr|Q181V7|Q181V7_PEPD6 Putative phosphatidylethanolamine-binding regulatory protein OS=Peptoclostridium difficile (strain 630) OX=272563 GN=CD630_31670 PE=4 SV=1	6	5	1	5	18.332	5688200	4202600	11858000	2.2509e-08	6.20995e-08	1.34366e-07	7.29913e-08	4.63102e-08	0.0107496
tr|Q18B20|Q18B20_PEPD6	tr|Q18B20|Q18B20_PEPD6 Uncharacterized protein OS=Peptoclostridium difficile (strain 630) OX=272563 GN=CD630_11560 PE=4 SV=1	8	5	3	3	39.295	8095400	2747000	2547000	6.86667e-08	8.70074e-08	6.18633e-08	7.25124e-08	1.06191e-08	0.0106791
tr|Q182Z5|Q182Z5_PEPD6	tr|Q182Z5|Q182Z5_PEPD6 Putative peptidase, M16 family OS=Peptoclostridium difficile (strain 630) OX=272563 GN=CD630_26610 PE=4 SV=1	12	7	4	8	47.833	5489200	1428300	3410700	5.66771e-08	5.5069e-08	1.00841e-07	7.08624e-08	2.12083e-08	0.0104361
tr|Q183W3|Q183W3_PEPD6	tr|Q183W3|Q183W3_PEPD6 Uncharacterized protein OS=Peptoclostridium difficile (strain 630) OX=272563 GN=CD630_28790 PE=4 SV=1	3	3	2	1	17.791	31694000	2547800	4898700	1.21716e-07	3.65364e-08	5.38701e-08	7.07075e-08	3.67561e-08	0.0104133
tr|Q18BB4|Q18BB4_PEPD6	tr|Q18BB4|Q18BB4_PEPD6 Signal recognition particle protein OS=Peptoclostridium difficile (strain 630) OX=272563 GN=ffh PE=3 SV=1	13	9	4	5	49.56	7454900	2091700	1575600	7.97524e-08	8.35586e-08	4.82663e-08	7.05257e-08	1.58163e-08	0.0103865
sp|Q189Q3|MUTS2_PEPD6	sp|Q189Q3|MUTS2_PEPD6 Endonuclease MutS2 OS=Peptoclostridium difficile (strain 630) OX=272563 GN=mutS2 PE=3 SV=1	16	10	6	6	88.203	4628300	1016400	929640	8.81202e-08	7.22617e-08	5.06833e-08	7.03551e-08	1.53429e-08	0.0103614
sp|Q181Z6|PDRP_PEPD6	sp|Q181Z6|PDRP_PEPD6 Putative pyruvate, phosphate dikinase regulatory protein OS=Peptoclostridium difficile (strain 630) OX=272563 GN=CD630_24110 PE=3 SV=1	12	12	4	5	31.741	14228000	1342100	3985100	9.74844e-08	3.43373e-08	7.81855e-08	7.00024e-08	2.64211e-08	0.0103094
tr|Q186Z2|Q186Z2_PEPD6	tr|Q186Z2|Q186Z2_PEPD6 Two-component response regulator OS=Peptoclostridium difficile (strain 630) OX=272563 GN=CD630_17820 PE=4 SV=1	5	4	2	4	28.294	11416000	3006400	4058000	6.97235e-08	6.85648e-08	7.09697e-08	6.97527e-08	9.82001e-10	0.0102727
tr|Q18CB1|Q18CB1_PEPD6	tr|Q18CB1|Q18CB1_PEPD6 Putative membrane protein OS=Peptoclostridium difficile (strain 630) OX=272563 GN=CD630_00290 PE=4 SV=1	8	6	1	4	40.24	9361600	1147100	3644900	8.13165e-08	3.72066e-08	9.06588e-08	6.97273e-08	2.33098e-08	0.0102689
tr|Q185U0|Q185U0_PEPD6	tr|Q185U0|Q185U0_PEPD6 Putative glutamyl-aminopeptidase, M42 family OS=Peptoclostridium difficile (strain 630) OX=272563 GN=CD630_21520 PE=3 SV=1	9	6	1	4	38.508	9863900	659190	4480600	8.19918e-08	2.04608e-08	1.06648e-07	6.97002e-08	3.62434e-08	0.0102649
tr|Q183L0|Q183L0_PEPD6	tr|Q183L0|Q183L0_PEPD6 UDP-glucose 6-dehydrogenase OS=Peptoclostridium difficile (strain 630) OX=272563 GN=rkpK PE=3 SV=1	10	6	4	6	48.124	4915900	2017900	2632500	5.10664e-08	7.82747e-08	7.83063e-08	6.92158e-08	1.28336e-08	0.0101936
tr|Q180B4|Q180B4_PEPD6	tr|Q180B4|Q180B4_PEPD6 Putative oligoendopeptidase F, M3B family OS=Peptoclostridium difficile (strain 630) OX=272563 GN=CD630_32690 PE=3 SV=1	12	8	5	7	68.852	5548700	1564000	860790	8.24667e-08	8.67988e-08	3.66337e-08	6.8633e-08	2.2696e-08	0.0101078
tr|Q18D90|Q18D90_PEPD6	tr|Q18D90|Q18D90_PEPD6 Nucleotidase OS=Peptoclostridium difficile (strain 630) OX=272563 GN=CD630_03500 PE=3 SV=1	5	3	4	4	21.321	16311000	3936800	4740600	7.50687e-08	6.76568e-08	6.24752e-08	6.84002e-08	5.16809e-09	0.0100735
tr|Q184T2|Q184T2_PEPD6	tr|Q184T2|Q184T2_PEPD6 6-phospho-beta-glucosidase, bglA2 OS=Peptoclostridium difficile (strain 630) OX=272563 GN=bglA2 PE=3 SV=1	5	3	1	4	54.906	7117300	1002400	2236400	8.4354e-08	4.4363e-08	7.5899e-08	6.82053e-08	1.72088e-08	0.0100448
tr|Q18BR0|Q18BR0_PEPD6	tr|Q18BR0|Q18BR0_PEPD6 Putative endoribonuclease OS=Peptoclostridium difficile (strain 630) OX=272563 GN=CD630_13920 PE=4 SV=1	4	4	0	3	12.9	31722000	0	14468000	8.83326e-08	0	1.15363e-07	6.78984e-08	4.92632e-08	0.00999957
tr|Q181S0|Q181S0_PEPD6	tr|Q181S0|Q181S0_PEPD6 Transcriptional regulator, TPR family OS=Peptoclostridium difficile (strain 630) OX=272563 GN=CD630_36680 PE=4 SV=1	18	12	4	7	50.908	5350300	1577900	2538300	5.87942e-08	6.47479e-08	7.98722e-08	6.78048e-08	8.87236e-09	0.00998579
tr|Q18CA6|Q18CA6_PEPD6	tr|Q18CA6|Q18CA6_PEPD6 Elongation factor G (EF-G) OS=Peptoclostridium difficile (strain 630) OX=272563 GN=fusA1 PE=4 SV=2	21	15	9	10	72.029	3013100	1205700	1933000	4.6848e-08	7.00014e-08	8.60609e-08	6.76368e-08	1.60957e-08	0.00996105
sp|Q18BS8|CINA_PEPD6	sp|Q18BS8|CINA_PEPD6 Putative competence-damage inducible protein OS=Peptoclostridium difficile (strain 630) OX=272563 GN=cinA PE=3 SV=1	8	5	3	5	45.901	7902800	903940	3207600	7.83022e-08	3.34443e-08	9.10058e-08	6.75841e-08	2.46913e-08	0.00995329
tr|Q181W6|Q181W6_PEPD6	tr|Q181W6|Q181W6_PEPD6 Indole pyruvate ferredoxin/flavodoxin oxidoreductase OS=Peptoclostridium difficile (strain 630) OX=272563 GN=iorB PE=4 SV=1	5	5	2	4	20.919	23549000	2253800	4464900	1.06337e-07	3.80029e-08	5.77323e-08	6.73574e-08	2.87154e-08	0.0099199
tr|Q189G9|Q189G9_PEPD6	tr|Q189G9|Q189G9_PEPD6 Putative membrane protein OS=Peptoclostridium difficile (strain 630) OX=272563 GN=CD630_06280 PE=4 SV=1	2	1	0	1	22.755	2551500	0	13375000	1.25327e-08	0	1.88121e-07	6.68845e-08	8.58796e-08	0.00985026
tr|Q18C64|Q18C64_PEPD6	tr|Q18C64|Q18C64_PEPD6 Fic family protein OS=Peptoclostridium difficile (strain 630) OX=272563 GN=CD630_15420 PE=4 SV=1	7	5	5	5	40.182	8464100	2285900	2138100	7.34147e-08	7.4037e-08	5.31039e-08	6.68519e-08	9.72462e-09	0.00984545
sp|Q182G9|UNG_PEPD6	sp|Q182G9|UNG_PEPD6 Uracil-DNA glycosylase OS=Peptoclostridium difficile (strain 630) OX=272563 GN=ung PE=3 SV=1	8	7	1	3	25.94	23413000	1982300	1738600	1.31098e-07	4.14476e-08	2.78764e-08	6.68075e-08	4.5797e-08	0.00983892
tr|Q180Y5|Q180Y5_PEPD6	tr|Q180Y5|Q180Y5_PEPD6 UTP--glucose-1-phosphate uridylyltransferase OS=Peptoclostridium difficile (strain 630) OX=272563 GN=gtaB1 PE=3 SV=1	10	6	1	5	36.367	11906000	268950	4405100	9.34639e-08	7.88387e-09	9.90216e-08	6.67898e-08	4.17145e-08	0.00983631
tr|Q185U1|Q185U1_PEPD6	tr|Q185U1|Q185U1_PEPD6 Putative ATP/GTP-binding protein OS=Peptoclostridium difficile (strain 630) OX=272563 GN=CD630_21540 PE=4 SV=1	10	8	2	6	44.082	7652300	1529300	2636500	7.28155e-08	5.43393e-08	7.18382e-08	6.6331e-08	8.48879e-09	0.00976875
sp|Q18B61|NUSB_PEPD6	sp|Q18B61|NUSB_PEPD6 Transcription antitermination protein NusB OS=Peptoclostridium difficile (strain 630) OX=272563 GN=nusB PE=3 SV=1	7	6	2	4	19.741	17730000	4511800	4149800	7.55524e-08	7.17925e-08	5.06364e-08	6.59938e-08	1.09673e-08	0.00971908
tr|Q18CK2|Q18CK2_PEPD6	tr|Q18CK2|Q18CK2_PEPD6 Putative atp/gtp-binding protein OS=Peptoclostridium difficile (strain 630) OX=272563 GN=CD630_01140 PE=4 SV=1	5	3	3	4	25.498	11533000	2836600	4812400	6.34774e-08	5.82994e-08	7.58463e-08	6.58744e-08	7.36125e-09	0.0097015
tr|Q185S4|Q185S4_PEPD6	tr|Q185S4|Q185S4_PEPD6 Isoprenyl transferase OS=Peptoclostridium difficile (strain 630) OX=272563 GN=uppS PE=3 SV=1	4	3	2	2	27.955	9075800	3709500	3408300	5.47665e-08	8.35863e-08	5.8893e-08	6.57486e-08	1.27252e-08	0.00968297
sp|Q180E5|ENGB_PEPD6	sp|Q180E5|ENGB_PEPD6 Probable GTP-binding protein EngB OS=Peptoclostridium difficile (strain 630) OX=272563 GN=engB PE=3 SV=2	5	5	2	3	23.393	19955000	1878600	4188400	1.00765e-07	3.54226e-08	6.05621e-08	6.55831e-08	2.6911e-08	0.0096586
sp|Q184Z6|SSRP_PEPD6	sp|Q184Z6|SSRP_PEPD6 SsrA-binding protein OS=Peptoclostridium difficile (strain 630) OX=272563 GN=smpB PE=3 SV=1	3	3	1	1	18.721	24975000	988260	6979500	1.00926e-07	1.49128e-08	8.07644e-08	6.55346e-08	3.67292e-08	0.00965145
tr|Q18C85|Q18C85_PEPD6	tr|Q18C85|Q18C85_PEPD6 Chromosomal replication initiator protein DnaA OS=Peptoclostridium difficile (strain 630) OX=272563 GN=dnaA PE=3 SV=1	14	8	7	5	50.254	5697300	2175100	1500100	6.18031e-08	8.81069e-08	4.65969e-08	6.55023e-08	1.71471e-08	0.0096467
tr|Q18BB1|Q18BB1_PEPD6	tr|Q18BB1|Q18BB1_PEPD6 Signal recognition particle receptor FtsY OS=Peptoclostridium difficile (strain 630) OX=272563 GN=ftsY PE=3 SV=1	9	8	4	5	47.457	7415600	1380400	2276500	7.59656e-08	5.28038e-08	6.67782e-08	6.51825e-08	9.52284e-09	0.00959961
sp|Q18AM3|POTA_PEPD6	sp|Q18AM3|POTA_PEPD6 Spermidine/putrescine import ATP-binding protein PotA OS=Peptoclostridium difficile (strain 630) OX=272563 GN=potA PE=3 SV=1	8	6	3	4	39.794	12959000	789960	2360500	1.11317e-07	2.53386e-08	5.80615e-08	6.49055e-08	3.54324e-08	0.00955881
sp|Q187T6|MUTS_PEPD6	sp|Q187T6|MUTS_PEPD6 DNA mismatch repair protein MutS OS=Peptoclostridium difficile (strain 630) OX=272563 GN=mutS PE=3 SV=2	11	8	4	5	108.58	2346000	1013200	758440	5.49855e-08	8.86758e-08	5.09023e-08	6.48546e-08	1.69265e-08	0.0095513
tr|Q181S2|Q181S2_PEPD6	tr|Q181S2|Q181S2_PEPD6 Putative cysteine desulfurase family protein OS=Peptoclostridium difficile (strain 630) OX=272563 GN=CD630_36700 PE=3 SV=1	7	4	2	4	42.065	6467600	895770	3983100	5.87266e-08	3.03723e-08	1.03564e-07	6.42209e-08	3.01319e-08	0.00945799
sp|Q182G1|RS20_PEPD6	sp|Q182G1|RS20_PEPD6 30S ribosomal protein S20 OS=Peptoclostridium difficile (strain 630) OX=272563 GN=rpsT PE=3 SV=1	5	5	4	3	9.7824	35553000	10231000	5691000	7.50745e-08	8.06722e-08	3.44113e-08	6.3386e-08	2.06153e-08	0.00933502
tr|Q186X8|Q186X8_PEPD6	tr|Q186X8|Q186X8_PEPD6 Putative membrane protein OS=Peptoclostridium difficile (strain 630) OX=272563 GN=CD630_17680 PE=4 SV=2	7	3	2	1	39.776	6813200	1886700	2855500	5.84982e-08	6.04901e-08	7.02053e-08	6.30645e-08	5.11433e-09	0.00928768
sp|Q18BJ3|RNY_PEPD6	sp|Q18BJ3|RNY_PEPD6 Ribonuclease Y OS=Peptoclostridium difficile (strain 630) OX=272563 GN=rny PE=3 SV=2	12	9	2	5	58.149	10665000	305340	1117400	1.33867e-07	1.43115e-08	4.01622e-08	6.27803e-08	5.13619e-08	0.00924582
tr|Q184F4|Q184F4_PEPD6	tr|Q184F4|Q184F4_PEPD6 Uncharacterized protein OS=Peptoclostridium difficile (strain 630) OX=272563 GN=CD630_29630 PE=4 SV=1	7	6	2	4	52.49	7832500	628350	2227000	8.87457e-08	2.65851e-08	7.22542e-08	6.25284e-08	2.62923e-08	0.00920872
tr|Q183D0|Q183D0_PEPD6	tr|Q183D0|Q183D0_PEPD6 Putative pyridoxal phosphate-dependent transferase OS=Peptoclostridium difficile (strain 630) OX=272563 GN=CD630_26960 PE=4 SV=1	7	5	4	5	45.861	4713200	947580	3725300	4.66584e-08	3.50283e-08	1.05602e-07	6.24295e-08	3.08944e-08	0.00919416
tr|Q181G0|Q181G0_PEPD6	tr|Q181G0|Q181G0_PEPD6 ATP-dependent zinc metalloprotease FtsH OS=Peptoclostridium difficile (strain 630) OX=272563 GN=ftsH2 PE=3 SV=1	10	7	2	5	74.017	4993900	684810	1433600	7.97888e-08	4.08566e-08	6.55882e-08	6.20779e-08	1.60867e-08	0.00914237
sp|Q18C47|PYRC_PEPD6	sp|Q18C47|PYRC_PEPD6 Dihydroorotase OS=Peptoclostridium difficile (strain 630) OX=272563 GN=pyrC PE=3 SV=1	13	9	4	6	45.976	2723700	2202800	2724700	2.70309e-08	8.16331e-08	7.74313e-08	6.20318e-08	2.48087e-08	0.00913559
tr|Q182C7|Q182C7_PEPD6	tr|Q182C7|Q182C7_PEPD6 PhoH-like protein OS=Peptoclostridium difficile (strain 630) OX=272563 GN=CD630_24411 PE=4 SV=1	12	10	3	4	38.136	8782700	1879800	2360800	7.22992e-08	5.77839e-08	5.56494e-08	6.19109e-08	7.39719e-09	0.00911778
tr|Q186L8|Q186L8_PEPD6	tr|Q186L8|Q186L8_PEPD6 Guanine deaminase (Guanase) (Guanine aminase) (Guanine aminohydrolase) (GAH) OS=Peptoclostridium difficile (strain 630) OX=272563 GN=guaD PE=4 SV=1	8	5	5	6	48.171	4807300	1856500	2117000	4.9987e-08	7.20843e-08	6.30337e-08	6.17017e-08	9.07021e-09	0.00908697
tr|Q188B6|Q188B6_PEPD6	tr|Q188B6|Q188B6_PEPD6 Transcriptional regulator, RpiR family OS=Peptoclostridium difficile (strain 630) OX=272563 GN=CD630_20480 PE=4 SV=1	7	6	1	6	32.906	14841000	460400	3282800	1.05417e-07	1.22115e-08	6.67707e-08	6.14663e-08	3.82352e-08	0.0090523
tr|Q186P9|Q186P9_PEPD6	tr|Q186P9|Q186P9_PEPD6 Putative thioredoxin-disulfide reductase OS=Peptoclostridium difficile (strain 630) OX=272563 GN=trxB PE=4 SV=1	9	9	2	6	32.599	18509000	261070	2344100	1.30244e-07	6.85996e-09	4.72332e-08	6.14457e-08	5.13641e-08	0.00904927
tr|Q181L1|Q181L1_PEPD6	tr|Q181L1|Q181L1_PEPD6 Putative iron-sulfur assembly protein OS=Peptoclostridium difficile (strain 630) OX=272563 GN=CD630_36070 PE=4 SV=1	5	5	3	2	33.288	11865000	1895000	2286700	8.52562e-08	5.0846e-08	4.70504e-08	6.10509e-08	1.71857e-08	0.00899113
tr|Q182T1|Q182T1_PEPD6	tr|Q182T1|Q182T1_PEPD6 Diaminopimelate epimerase OS=Peptoclostridium difficile (strain 630) OX=272563 GN=dapF PE=3 SV=1	7	5	5	2	30.662	12670000	3608500	521110	8.38586e-08	8.91841e-08	9.87635e-09	6.0973e-08	3.61962e-08	0.00897966
tr|Q18D26|Q18D26_PEPD6	tr|Q18D26|Q18D26_PEPD6 PTS system, mannose/fructose/sorbose IID component OS=Peptoclostridium difficile (strain 630) OX=272563 GN=CD630_02890 PE=4 SV=1	3	1	1	2	31.438	5124800	893380	6411800	3.47778e-08	2.26387e-08	1.24595e-07	6.06706e-08	4.54724e-08	0.00893512
tr|Q186Y7|Q186Y7_PEPD6	tr|Q186Y7|Q186Y7_PEPD6 Putative RNA methylase OS=Peptoclostridium difficile (strain 630) OX=272563 GN=CD630_17800 PE=1 SV=1	14	13	4	5	44.397	7940100	1724400	1580100	7.6094e-08	6.17095e-08	4.33615e-08	6.03883e-08	1.33956e-08	0.00889355
tr|Q188C1|Q188C1_PEPD6	tr|Q188C1|Q188C1_PEPD6 Diaminopimelate decarboxylase OS=Peptoclostridium difficile (strain 630) OX=272563 GN=lysA PE=3 SV=1	6	3	3	4	48.024	5828500	1499000	2102500	6.04207e-08	5.80257e-08	6.2411e-08	6.02858e-08	1.79283e-09	0.00887845
sp|Q187E3|AROA_PEPD6	sp|Q187E3|AROA_PEPD6 3-phosphoshikimate 1-carboxyvinyltransferase OS=Peptoclostridium difficile (strain 630) OX=272563 GN=aroA PE=3 SV=1	9	7	2	6	48.58	5379900	172600	3908100	5.6416e-08	6.75863e-09	1.17352e-07	6.01755e-08	4.52277e-08	0.0088622
tr|Q184H1|Q184H1_PEPD6	tr|Q184H1|Q184H1_PEPD6 Putative CRISPR-associated autoregulator DevR family protein protein OS=Peptoclostridium difficile (strain 630) OX=272563 GN=CD630_29800 PE=4 SV=1	8	6	2	4	34.908	11862000	822090	3114000	8.93827e-08	2.31315e-08	6.71908e-08	5.99017e-08	2.75336e-08	0.00882188
tr|Q18D86|Q18D86_PEPD6	tr|Q18D86|Q18D86_PEPD6 Uncharacterized protein OS=Peptoclostridium difficile (strain 630) OX=272563 GN=CD630_03410 PE=4 SV=1	5	4	3	1	16.375	12577000	7834600	3130000	4.44559e-08	1.03409e-07	3.16805e-08	5.98485e-08	3.12404e-08	0.00881404
tr|Q18CZ3|Q18CZ3_PEPD6	tr|Q18CZ3|Q18CZ3_PEPD6 Flagellar protein FlbD OS=Peptoclostridium difficile (strain 630) OX=272563 GN=FlbD PE=4 SV=1	5	4	4	1	7.776	53370000	7173700	9349300	8.95827e-08	4.49635e-08	4.49368e-08	5.98276e-08	2.104e-08	0.00881098
tr|Q18B02|Q18B02_PEPD6	tr|Q18B02|Q18B02_PEPD6 Ion-translocating oxidoreductase complex subunit A OS=Peptoclostridium difficile (strain 630) OX=272563 GN=rnfA PE=3 SV=1	1	1	1	1	20.38	22190000	1534200	4340900	9.76185e-08	2.52027e-08	5.46828e-08	5.9168e-08	2.97333e-08	0.00871383
tr|Q185C3|Q185C3_PEPD6	tr|Q185C3|Q185C3_PEPD6 Putative ATPase OS=Peptoclostridium difficile (strain 630) OX=272563 GN=CD630_22490 PE=4 SV=1	6	6	1	4	31.5	11390000	1159000	3617500	7.7447e-08	2.94276e-08	7.04345e-08	5.9103e-08	2.11781e-08	0.00870426
tr|Q18B88|Q18B88_PEPD6	tr|Q18B88|Q18B88_PEPD6 Putative peptidase, U32 family OS=Peptoclostridium difficile (strain 630) OX=272563 GN=CD630_12280 PE=4 SV=1	11	10	3	7	47.781	8366100	830410	1987100	8.62877e-08	3.19822e-08	5.86869e-08	5.89856e-08	2.21711e-08	0.00868697
tr|Q184Q6|Q184Q6_PEPD6	tr|Q184Q6|Q184Q6_PEPD6 PTS system, xyloside-specific IIB component OS=Peptoclostridium difficile (strain 630) OX=272563 GN=xynB PE=4 SV=1	6	5	2	4	17.75	14879000	2398300	7683600	5.70089e-08	3.43133e-08	8.43004e-08	5.85409e-08	2.04359e-08	0.00862147
tr|Q18B78|Q18B78_PEPD6	tr|Q18B78|Q18B78_PEPD6 Uncharacterized protein OS=Peptoclostridium difficile (strain 630) OX=272563 GN=CD630_12160 PE=4 SV=1	5	4	2	4	32.295	10468000	2115900	2325400	7.29742e-08	5.50796e-08	4.64194e-08	5.81577e-08	1.10573e-08	0.00856505
tr|Q18AK1|Q18AK1_PEPD6	tr|Q18AK1|Q18AK1_PEPD6 Fumarate hydratase class I, subunit B OS=Peptoclostridium difficile (strain 630) OX=272563 GN=fumB PE=4 SV=1	5	2	2	4	19.744	414510	1637200	11968000	1.76661e-09	2.60554e-08	1.46057e-07	5.79598e-08	6.30786e-08	0.00853589
tr|Q17ZY2|Q17ZY2_PEPD6	tr|Q17ZY2|Q17ZY2_PEPD6 Proline reductase PrdE OS=Peptoclostridium difficile (strain 630) OX=272563 GN=prdE PE=4 SV=1	8	5	3	5	16.98	15225000	1709500	8944600	5.5804e-08	2.33974e-08	9.38783e-08	5.76932e-08	2.88047e-08	0.00849664
sp|Q18A92|Y898_PEPD6	sp|Q18A92|Y898_PEPD6 UPF0371 protein CD630_08980 OS=Peptoclostridium difficile (strain 630) OX=272563 GN=CD630_08980 PE=3 SV=1	11	9	2	5	56.508	5449100	823710	1970800	6.64669e-08	3.75184e-08	6.88365e-08	5.76073e-08	1.42379e-08	0.00848398
tr|Q180X9|Q180X9_PEPD6	tr|Q180X9|Q180X9_PEPD6 Threonylcarbamoyl-AMP synthase OS=Peptoclostridium difficile (strain 630) OX=272563 GN=CD630_34820 PE=3 SV=2	9	9	3	3	38.137	7977300	2421400	1345000	6.56709e-08	7.44343e-08	3.17056e-08	5.72703e-08	1.84276e-08	0.00843435
tr|Q180V6|Q180V6_PEPD6	tr|Q180V6|Q180V6_PEPD6 Putative membrane protein OS=Peptoclostridium difficile (strain 630) OX=272563 GN=CD630_34580 PE=4 SV=1	2	2	1	1	38.746	12822000	574640	1878300	1.07239e-07	1.79466e-08	4.4984e-08	5.67233e-08	3.73867e-08	0.00835379
tr|Q18A15|Q18A15_PEPD6	tr|Q18A15|Q18A15_PEPD6 6-phospho-beta-glucosidase OS=Peptoclostridium difficile (strain 630) OX=272563 GN=CD630_08180 PE=3 SV=1	9	5	5	6	54.655	4943100	1187900	1747400	5.83176e-08	5.23323e-08	5.90322e-08	5.65607e-08	3.00412e-09	0.00832985
tr|Q18BR7|Q18BR7_PEPD6	tr|Q18BR7|Q18BR7_PEPD6 Uncharacterized protein OS=Peptoclostridium difficile (strain 630) OX=272563 GN=CD630_14000 PE=4 SV=1	5	3	4	5	23.414	6268500	2376800	6287300	3.16818e-08	4.48568e-08	9.09926e-08	5.58438e-08	2.54294e-08	0.00822426
tr|Q18A95|Q18A95_PEPD6	tr|Q18A95|Q18A95_PEPD6 ABC-type transport system, glycine betaine/carnitine/choline permease OS=Peptoclostridium difficile (strain 630) OX=272563 GN=opuCC PE=3 SV=1	7	6	3	4	56.824	7048100	840750	1172000	8.64519e-08	3.85087e-08	4.11648e-08	5.53751e-08	2.20013e-08	0.00815524
tr|Q18CR1|Q18CR1_PEPD6	tr|Q18CR1|Q18CR1_PEPD6 Carbon monoxide dehydrogenase OS=Peptoclostridium difficile (strain 630) OX=272563 GN=cooS PE=4 SV=1	11	6	4	7	68.143	5203600	1180200	560410	7.65413e-08	6.48242e-08	2.36044e-08	5.499e-08	2.27026e-08	0.00809852
tr|Q18B00|Q18B00_PEPD6	tr|Q18B00|Q18B00_PEPD6 Ion-translocating oxidoreductase complex subunit D OS=Peptoclostridium difficile (strain 630) OX=272563 GN=rnfD PE=3 SV=1	3	3	1	1	34.908	10302000	1514600	1970600	7.76278e-08	4.2617e-08	4.25197e-08	5.42548e-08	1.65272e-08	0.00799025
tr|Q18CF0|Q18CF0_PEPD6	tr|Q18CF0|Q18CF0_PEPD6 Putative NADP-dependent deshydrogenase OS=Peptoclostridium difficile (strain 630) OX=272563 GN=CD630_00650 PE=4 SV=1	10	9	1	3	27.991	15364000	243450	3712300	9.28311e-08	5.49273e-09	6.42285e-08	5.41841e-08	3.63562e-08	0.00797984
tr|Q180Q7|Q180Q7_PEPD6	tr|Q180Q7|Q180Q7_PEPD6 HPr kinase/phosphorylase OS=Peptoclostridium difficile (strain 630) OX=272563 GN=scoC PE=3 SV=1	8	6	3	4	35.509	5974900	2657200	1852100	4.57973e-08	7.60541e-08	4.06508e-08	5.41674e-08	1.56182e-08	0.00797738
tr|Q189A5|Q189A5_PEPD6	tr|Q189A5|Q189A5_PEPD6 Transcriptional regulator, ArsR family OS=Peptoclostridium difficile (strain 630) OX=272563 GN=CD630_05590 PE=4 SV=1	5	5	2	3	21.627	17865000	497330	5262000	8.34007e-08	8.66964e-09	7.03418e-08	5.41374e-08	3.25896e-08	0.00797296
sp|Q18BJ2|RIMO_PEPD6	sp|Q18BJ2|RIMO_PEPD6 Ribosomal protein S12 methylthiotransferase RimO OS=Peptoclostridium difficile (strain 630) OX=272563 GN=rimO PE=3 SV=1	12	6	3	7	50.755	3852900	1058300	2407300	4.22121e-08	4.3296e-08	7.55224e-08	5.36768e-08	1.54535e-08	0.00790513
tr|Q182K2|Q182K2_PEPD6	tr|Q182K2|Q182K2_PEPD6 L-asparaginase OS=Peptoclostridium difficile (strain 630) OX=272563 GN=ansB PE=4 SV=1	10	7	3	5	35.772	5524700	2278700	2266500	4.26602e-08	6.57038e-08	5.01147e-08	5.28262e-08	9.60093e-09	0.00777986
sp|Q181K1|LUXS_PEPD6	sp|Q181K1|LUXS_PEPD6 S-ribosylhomocysteine lyase OS=Peptoclostridium difficile (strain 630) OX=272563 GN=luxS PE=3 SV=1	4	4	1	1	16.768	24758000	4106200	1271200	8.96123e-08	5.54985e-08	1.31753e-08	5.2762e-08	3.12652e-08	0.00777041
tr|Q180Z8|Q180Z8_PEPD6	tr|Q180Z8|Q180Z8_PEPD6 Peptidylprolyl isomerase OS=Peptoclostridium difficile (strain 630) OX=272563 GN=prsA1 PE=4 SV=1	6	6	2	3	37.972	8582500	1498000	1780300	7.03474e-08	4.58496e-08	4.17853e-08	5.26607e-08	1.26159e-08	0.00775549
sp|Q186L5|PPNP_PEPD6	sp|Q186L5|PPNP_PEPD6 Pyrimidine/purine nucleoside phosphorylase OS=Peptoclostridium difficile (strain 630) OX=272563 GN=ppnP PE=3 SV=1	2	2	2	2	11.779	18975000	5698500	7632700	4.82459e-08	5.4104e-08	5.55716e-08	5.26405e-08	3.16467e-09	0.00775251
tr|Q183P1|Q183P1_PEPD6	tr|Q183P1|Q183P1_PEPD6 Queuine tRNA-ribosyltransferase OS=Peptoclostridium difficile (strain 630) OX=272563 GN=tgt PE=3 SV=2	8	5	2	5	42.356	4381000	288530	4112300	4.00552e-08	9.85068e-09	1.07663e-07	5.25229e-08	4.08933e-08	0.00773519
tr|Q182S4|Q182S4_PEPD6	tr|Q182S4|Q182S4_PEPD6 Peptide deformylase OS=Peptoclostridium difficile (strain 630) OX=272563 GN=def2 PE=3 SV=1	3	1	2	2	16.275	2411800	4937900	8348500	8.47292e-09	6.47774e-08	8.39839e-08	5.24114e-08	3.20434e-08	0.00771877
tr|Q18A81|Q18A81_PEPD6	tr|Q18A81|Q18A81_PEPD6 S-adenosylmethionine decarboxylase proenzyme OS=Peptoclostridium difficile (strain 630) OX=272563 GN=speH PE=3 SV=1	3	3	1	1	15.659	21192000	660740	7976500	7.16319e-08	8.33978e-09	7.72046e-08	5.23921e-08	3.12326e-08	0.00771592
tr|Q182S9|Q182S9_PEPD6	tr|Q182S9|Q182S9_PEPD6 Uncharacterized protein OS=Peptoclostridium difficile (strain 630) OX=272563 GN=CD630_25890 PE=4 SV=1	6	3	4	3	34.216	5769600	2586300	1891700	4.26133e-08	7.13294e-08	4.00081e-08	5.13169e-08	1.41908e-08	0.00755758
tr|Q186N7|Q186N7_PEPD6	tr|Q186N7|Q186N7_PEPD6 Transcriptional regulator, TetR family OS=Peptoclostridium difficile (strain 630) OX=272563 GN=CD630_16810 PE=4 SV=1	1	0	1	0	23.998	0	7950100	0	0	1.53783e-07	0	5.12609e-08	7.24939e-08	0.00754934
tr|Q180D4|Q180D4_PEPD6	tr|Q180D4|Q180D4_PEPD6 Uncharacterized protein OS=Peptoclostridium difficile (strain 630) OX=272563 GN=CD630_32900 PE=4 SV=1	8	7	2	2	40.688	6464200	1433800	1967900	5.67743e-08	4.70235e-08	4.94921e-08	5.10966e-08	4.13927e-09	0.00752514
tr|Q186K2|Q186K2_PEPD6	tr|Q186K2|Q186K2_PEPD6 Putative peptidase, M19 family OS=Peptoclostridium difficile (strain 630) OX=272563 GN=CD630_16460 PE=4 SV=1	5	3	1	5	36.79	5411900	1077400	3437300	4.29784e-08	3.19497e-08	7.81653e-08	5.10311e-08	1.97079e-08	0.00751549
tr|Q18BJ7|Q18BJ7_PEPD6	tr|Q18BJ7|Q18BJ7_PEPD6 DNA helicase OS=Peptoclostridium difficile (strain 630) OX=272563 GN=CD630_13300 PE=3 SV=1	5	2	3	2	69.816	1697200	1488900	1010300	2.55775e-08	8.37878e-08	4.35985e-08	5.09879e-08	2.43319e-08	0.00750913
tr|Q188P2|Q188P2_PEPD6	tr|Q188P2|Q188P2_PEPD6 Putative dioxygenase OS=Peptoclostridium difficile (strain 630) OX=272563 GN=CD630_04510 PE=4 SV=1	4	4	1	3	13.911	23784000	2726800	5909400	7.1419e-08	3.05754e-08	5.08122e-08	5.09355e-08	1.66746e-08	0.00750141
tr|Q18BY9|Q18BY9_PEPD6	tr|Q18BY9|Q18BY9_PEPD6 Putative cell surface protein putative penicillin-binding protein cwp20 OS=Peptoclostridium difficile (strain 630) OX=272563 GN=cwp20 PE=4 SV=1	13	3	5	10	111.14	590280	564750	1279200	1.41612e-08	5.05926e-08	8.7877e-08	5.08769e-08	3.0095e-08	0.00749278
tr|Q18CT2|Q18CT2_PEPD6	tr|Q18CT2|Q18CT2_PEPD6 Putative DNA glycosylase OS=Peptoclostridium difficile (strain 630) OX=272563 GN=CD630_01910 PE=4 SV=1	6	5	1	5	34.114	10056000	818930	2597200	7.40506e-08	2.25185e-08	5.47652e-08	5.04448e-08	2.12585e-08	0.00742913
tr|Q18C49|Q18C49_PEPD6	tr|Q18C49|Q18C49_PEPD6 ABC-type transport system, permease OS=Peptoclostridium difficile (strain 630) OX=272563 GN=CD630_15290 PE=4 SV=1	7	3	1	4	45.406	6777100	661070	2136200	6.64244e-08	2.41947e-08	5.99545e-08	5.01912e-08	1.85711e-08	0.00739179
tr|Q185D3|Q185D3_PEPD6	tr|Q185D3|Q185D3_PEPD6 Uncharacterized protein OS=Peptoclostridium difficile (strain 630) OX=272563 GN=CD630_22580 PE=4 SV=1	5	5	2	2	40.401	7275300	1411300	1627000	6.34474e-08	4.59591e-08	4.06299e-08	5.00121e-08	9.74608e-09	0.00736542
tr|Q188C9|Q188C9_PEPD6	tr|Q188C9|Q188C9_PEPD6 Uncharacterized protein OS=Peptoclostridium difficile (strain 630) OX=272563 GN=CD630_20620 PE=4 SV=1	5	4	0	3	38.128	7408700	0	3772500	6.09757e-08	0	8.89078e-08	4.99612e-08	3.71227e-08	0.00735791
sp|Q180W9|ATPD_PEPD6	sp|Q180W9|ATPD_PEPD6 ATP synthase subunit delta OS=Peptoclostridium difficile (strain 630) OX=272563 GN=atpH PE=3 SV=1	9	6	2	5	20.56	7883400	3387400	4622900	3.4987e-08	5.61371e-08	5.87495e-08	4.99579e-08	1.06396e-08	0.00735743
tr|Q18D82|Q18D82_PEPD6	tr|Q18D82|Q18D82_PEPD6 Putative GTP pyrophosphokinase OS=Peptoclostridium difficile (strain 630) OX=272563 GN=CD630_03450 PE=4 SV=1	6	5	1	3	31.914	5217200	1239500	4094800	3.59409e-08	3.18851e-08	8.07756e-08	4.95339e-08	2.21532e-08	0.00729499
tr|Q17ZZ4|Q17ZZ4_PEPD6	tr|Q17ZZ4|Q17ZZ4_PEPD6 Folylpolyglutamate synthase OS=Peptoclostridium difficile (strain 630) OX=272563 GN=folC PE=3 SV=1	8	7	2	1	48.59	5436900	1633400	907100	5.70255e-08	6.39734e-08	2.72439e-08	4.94143e-08	1.59314e-08	0.00727737
tr|Q181L9|Q181L9_PEPD6	tr|Q181L9|Q181L9_PEPD6 Putative acyl-CoA N-acyltransferase OS=Peptoclostridium difficile (strain 630) OX=272563 GN=CD630_36190 PE=4 SV=1	6	5	3	3	17.229	12563000	1052300	8021100	4.67223e-08	1.46137e-08	8.54202e-08	4.89187e-08	2.89483e-08	0.00720439
tr|Q181I3|Q181I3_PEPD6	tr|Q181I3|Q181I3_PEPD6 Uncharacterized protein OS=Peptoclostridium difficile (strain 630) OX=272563 GN=CD630_35810 PE=3 SV=1	5	5	1	2	33.124	9255900	1297600	2223500	6.61808e-08	3.46453e-08	4.55246e-08	4.87836e-08	1.30789e-08	0.00718449
tr|Q183N1|Q183N1_PEPD6	tr|Q183N1|Q183N1_PEPD6 Cell wall binding protein cwp12 OS=Peptoclostridium difficile (strain 630) OX=272563 GN=cwp12 PE=4 SV=1	7	2	5	3	57.491	1509300	1830000	1143800	1.87304e-08	8.4803e-08	4.06459e-08	4.80597e-08	2.74787e-08	0.00707789
sp|Q18B86|DEOB_PEPD6	sp|Q18B86|DEOB_PEPD6 Phosphopentomutase OS=Peptoclostridium difficile (strain 630) OX=272563 GN=deoB PE=3 SV=1	9	9	1	5	43.575	8720200	183280	2066200	8.20228e-08	6.43743e-09	5.56514e-08	4.80372e-08	3.13238e-08	0.00707457
tr|Q18AZ4|Q18AZ4_PEPD6	tr|Q18AZ4|Q18AZ4_PEPD6 Putative solute-binding lipoprotein OS=Peptoclostridium difficile (strain 630) OX=272563 GN=CD630_11310 PE=4 SV=1	13	10	6	6	64.687	4674600	897800	766400	6.52728e-08	4.6812e-08	3.06435e-08	4.75761e-08	1.41476e-08	0.00700666
tr|Q18A40|Q18A40_PEPD6	tr|Q18A40|Q18A40_PEPD6 Putative cell wall-binding protein cwp25 OS=Peptoclostridium difficile (strain 630) OX=272563 GN=cwp25 PE=4 SV=1	5	2	0	4	33.794	10068000	0	3284300	7.34435e-08	0	6.86039e-08	4.73491e-08	3.35391e-08	0.00697323
tr|Q183Q8|Q183Q8_PEPD6	tr|Q183Q8|Q183Q8_PEPD6 Putative amino acid racemase OS=Peptoclostridium difficile (strain 630) OX=272563 GN=CD630_28190 PE=4 SV=1	7	6	2	3	40.105	4679000	1046800	2712800	4.05063e-08	3.38394e-08	6.72485e-08	4.71981e-08	1.44367e-08	0.00695098
tr|Q189U9|Q189U9_PEPD6	tr|Q189U9|Q189U9_PEPD6 Cysteine desulfurase OS=Peptoclostridium difficile (strain 630) OX=272563 GN=iscS1 PE=3 SV=1	7	5	4	3	42.731	2291400	1016700	3232000	2.11356e-08	3.50184e-08	8.53652e-08	4.71731e-08	2.75942e-08	0.0069473
tr|Q18C54|Q18C54_PEPD6	tr|Q18C54|Q18C54_PEPD6 Gamma-glutamyltranspeptidase OS=Peptoclostridium difficile (strain 630) OX=272563 GN=ggt PE=4 SV=1	6	4	2	4	59.962	3861300	1162400	923020	4.99782e-08	5.61813e-08	3.42101e-08	4.67898e-08	9.24872e-09	0.00689087
tr|Q182S1|Q182S1_PEPD6	tr|Q182S1|Q182S1_PEPD6 Putative metal-dependent peptidase OS=Peptoclostridium difficile (strain 630) OX=272563 GN=CD630_25820 PE=4 SV=2	2	2	1	1	25.856	19722000	853560	763170	1.10074e-07	1.77892e-08	1.21969e-08	4.66865e-08	4.48795e-08	0.00687565
tr|Q183M1|Q183M1_PEPD6	tr|Q183M1|Q183M1_PEPD6 Cell surface protein cwp84 OS=Peptoclostridium difficile (strain 630) OX=272563 GN=cwp84 PE=4 SV=1	12	9	4	7	87.28	3810100	412860	722800	7.1783e-08	2.90454e-08	3.89941e-08	4.66075e-08	1.82592e-08	0.00686402
sp|Q182V6|SEPF_PEPD6	sp|Q182V6|SEPF_PEPD6 Cell division protein SepF OS=Peptoclostridium difficile (strain 630) OX=272563 GN=sepF PE=3 SV=1	5	3	2	2	17.268	11616000	762130	7980600	4.32981e-08	1.06079e-08	8.51813e-08	4.63625e-08	3.05214e-08	0.00682792
tr|Q180F2|Q180F2_PEPD6	tr|Q180F2|Q180F2_PEPD6 Multifunctional fusion protein OS=Peptoclostridium difficile (strain 630) OX=272563 GN=rph PE=3 SV=1	10	8	3	6	50.125	6600500	581330	1371900	7.1417e-08	2.34875e-08	4.25053e-08	4.58033e-08	1.97056e-08	0.00674557
tr|Q18CI4|Q18CI4_PEPD6	tr|Q18CI4|Q18CI4_PEPD6 Methionine aminopeptidase OS=Peptoclostridium difficile (strain 630) OX=272563 GN=map1 PE=3 SV=1	10	7	7	4	27.289	4297800	4014700	1408400	2.53165e-08	8.83082e-08	2.37564e-08	4.57937e-08	3.0069e-08	0.00674416
sp|Q18BH6|RBFA_PEPD6	sp|Q18BH6|RBFA_PEPD6 Ribosome-binding factor A OS=Peptoclostridium difficile (strain 630) OX=272563 GN=rbfA PE=3 SV=1	5	4	2	3	14.433	15727000	3834900	4902600	4.89974e-08	4.4614e-08	4.37371e-08	4.57828e-08	2.30108e-09	0.00674256
tr|Q185L3|Q185L3_PEPD6	tr|Q185L3|Q185L3_PEPD6 4-hydroxybutyrate dehydrogenase (4-hydroxybutanoate:NAD+ oxidoreductase) OS=Peptoclostridium difficile (strain 630) OX=272563 GN=4hbD PE=4 SV=1	4	3	1	1	41.969	8973200	1013900	837240	8.12918e-08	3.42992e-08	2.17193e-08	4.57701e-08	2.56373e-08	0.00674068
tr|Q180T2|Q180T2_PEPD6	tr|Q180T2|Q180T2_PEPD6 Cobyrinate a,c-diamide synthase OS=Peptoclostridium difficile (strain 630) OX=272563 GN=cobB PE=3 SV=2	13	9	2	5	51.789	5269500	763200	1451100	5.89084e-08	3.18593e-08	4.64517e-08	4.57398e-08	1.10542e-08	0.00673622
sp|Q182Z8|MURE_PEPD6	sp|Q182Z8|MURE_PEPD6 UDP-N-acetylmuramoyl-L-alanyl-D-glutamate--2,6-diaminopimelate ligase OS=Peptoclostridium difficile (strain 630) OX=272563 GN=murE PE=3 SV=1	10	9	2	6	53.907	1883400	455270	2864300	2.19158e-08	1.97822e-08	9.54399e-08	4.57127e-08	3.51733e-08	0.00673223
sp|Q181S8|MNMG_PEPD6	sp|Q181S8|MNMG_PEPD6 tRNA uridine 5-carboxymethylaminomethyl modification enzyme MnmG OS=Peptoclostridium difficile (strain 630) OX=272563 GN=mnmG PE=3 SV=1	7	7	2	3	70.731	4216400	317470	1247100	6.43757e-08	1.80998e-08	5.45227e-08	4.56661e-08	1.9903e-08	0.00672536
tr|Q182Z3|Q182Z3_PEPD6	tr|Q182Z3|Q182Z3_PEPD6 Putative peptidase, M16 family OS=Peptoclostridium difficile (strain 630) OX=272563 GN=CD630_26600 PE=4 SV=2	8	7	2	4	49.758	7579400	459990	1207200	8.14082e-08	1.84489e-08	3.71286e-08	4.56619e-08	2.64018e-08	0.00672475
sp|Q186R7|Y1711_PEPD6	sp|Q186R7|Y1711_PEPD6 UPF0145 protein CD630_17110 OS=Peptoclostridium difficile (strain 630) OX=272563 GN=CD630_17110 PE=3 SV=1	4	4	1	2	11.854	32301000	4602100	1361500	8.26516e-08	4.39725e-08	9.97583e-09	4.55333e-08	2.96903e-08	0.00670581
tr|Q18CN4|Q18CN4_PEPD6	tr|Q18CN4|Q18CN4_PEPD6 Putative S1 RNA-binding domain-containing protein OS=Peptoclostridium difficile (strain 630) OX=272563 GN=CD630_01450 PE=4 SV=2	16	13	2	6	80.545	3253800	242320	1288400	5.65718e-08	1.57321e-08	6.4144e-08	4.54826e-08	2.12627e-08	0.00669835
sp|Q181C1|RSMA_PEPD6	sp|Q181C1|RSMA_PEPD6 Ribosomal RNA small subunit methyltransferase A OS=Peptoclostridium difficile (strain 630) OX=272563 GN=rsmA PE=3 SV=1	9	7	2	5	32.444	9153300	876920	2424000	6.41036e-08	2.29327e-08	4.86109e-08	4.52157e-08	1.69786e-08	0.00665904
tr|Q18B35|Q18B35_PEPD6	tr|Q18B35|Q18B35_PEPD6 Uncharacterized protein OS=Peptoclostridium difficile (strain 630) OX=272563 GN=CD630_11760 PE=4 SV=1	2	2	1	1	20.155	9715000	3310000	3124500	4.22665e-08	5.37738e-08	3.89251e-08	4.49885e-08	6.36019e-09	0.00662557
tr|Q18BX0|Q18BX0_PEPD6	tr|Q18BX0|Q18BX0_PEPD6 Dihydropteroate synthase OS=Peptoclostridium difficile (strain 630) OX=272563 GN=folP PE=3 SV=1	5	3	4	3	29.833	3874100	2251800	2960200	2.49481e-08	5.41486e-08	5.45864e-08	4.4561e-08	1.38696e-08	0.00656262
tr|Q188G8|Q188G8_PEPD6	tr|Q188G8|Q188G8_PEPD6 Xanthine dehydrogenase subunit XdhB,FAD-binding OS=Peptoclostridium difficile (strain 630) OX=272563 GN=xdhB PE=4 SV=1	7	5	2	7	29.772	9698200	1175300	2309300	6.23261e-08	2.82044e-08	4.24967e-08	4.43424e-08	1.39911e-08	0.00653042
tr|Q18BQ6|Q18BQ6_PEPD6	tr|Q18BQ6|Q18BQ6_PEPD6 Dipeptide epimerase OS=Peptoclostridium difficile (strain 630) OX=272563 GN=CD630_13890 PE=3 SV=1	7	5	1	5	38.83	5867300	864220	2362800	4.91786e-08	2.7049e-08	5.67102e-08	4.43126e-08	1.25885e-08	0.00652604
tr|Q189S9|Q189S9_PEPD6	tr|Q189S9|Q189S9_PEPD6 Uncharacterized protein OS=Peptoclostridium difficile (strain 630) OX=272563 GN=CD630_07350 PE=4 SV=1	3	2	1	2	14.446	1701800	8234700	3548600	5.30673e-09	9.58861e-08	3.16863e-08	4.4293e-08	3.80382e-08	0.00652315
tr|Q182I4|Q182I4_PEPD6	tr|Q182I4|Q182I4_PEPD6 D-alanyl-D-alanine carboxypeptidase (Putative sporulation-specific penicillin-binding protein) OS=Peptoclostridium difficile (strain 630) OX=272563 GN=dacF1 PE=3 SV=1	10	7	2	8	48.26	5610200	472560	1836100	5.84435e-08	1.83825e-08	5.47709e-08	4.38656e-08	1.80816e-08	0.00646021
tr|Q185Y2|Q185Y2_PEPD6	tr|Q185Y2|Q185Y2_PEPD6 Ferritin OS=Peptoclostridium difficile (strain 630) OX=272563 GN=ftnA PE=3 SV=1	6	6	2	3	19.562	20636000	786730	2595500	8.71384e-08	1.24051e-08	3.13835e-08	4.36423e-08	3.17172e-08	0.00642732
tr|Q18BJ8|Q18BJ8_PEPD6	tr|Q18BJ8|Q18BJ8_PEPD6 Transcriptional regulator, MarR family OS=Peptoclostridium difficile (strain 630) OX=272563 GN=CD630_13350 PE=4 SV=1	10	9	2	5	17.574	21533000	2006000	1900500	8.16856e-08	2.84159e-08	2.06445e-08	4.3582e-08	2.71295e-08	0.00641844
tr|Q180G2|Q180G2_PEPD6	tr|Q180G2|Q180G2_PEPD6 Formate dehydrogenase-H (Selenocysteine) OS=Peptoclostridium difficile (strain 630) OX=272563 GN=fdhF PE=3 SV=2	8	5	2	4	79.811	1344100	663190	1310400	2.31561e-08	4.26639e-08	6.46447e-08	4.34882e-08	1.69477e-08	0.00640463
sp|Q18CH1|RS14Z_PEPD6	sp|Q18CH1|RS14Z_PEPD6 30S ribosomal protein S14 type Z OS=Peptoclostridium difficile (strain 630) OX=272563 GN=rpsZ PE=3 SV=1	2	2	1	1	7.1766	35316000	12421000	751840	5.47093e-08	7.18514e-08	3.33511e-09	4.32986e-08	2.91121e-08	0.0063767
tr|Q188J6|Q188J6_PEPD6	tr|Q188J6|Q188J6_PEPD6 Putative tRNA (Uracil-5-)-methyltransferase OS=Peptoclostridium difficile (strain 630) OX=272563 GN=CD630_04060 PE=3 SV=2	9	7	1	5	51.07	6931300	293340	1294300	7.64102e-08	1.20753e-08	4.08571e-08	4.31142e-08	2.63131e-08	0.00634954
tr|Q18CQ9|Q18CQ9_PEPD6	tr|Q18CQ9|Q18CQ9_PEPD6 ABC-type transport system, ATP-binding protein OS=Peptoclostridium difficile (strain 630) OX=272563 GN=CD630_01700 PE=4 SV=1	9	7	3	6	73.693	3740800	368490	1049400	5.95061e-08	2.18883e-08	4.78007e-08	4.3065e-08	1.57182e-08	0.0063423
tr|Q183D5|Q183D5_PEPD6	tr|Q183D5|Q183D5_PEPD6 Putative lipoprotein OS=Peptoclostridium difficile (strain 630) OX=272563 GN=CD630_27010 PE=1 SV=1	8	8	2	5	44.481	8159100	524180	1162900	7.83407e-08	1.87938e-08	3.1973e-08	4.30358e-08	2.55375e-08	0.006338
tr|Q182V3|Q182V3_PEPD6	tr|Q182V3|Q182V3_PEPD6 Putative cell-division initiation protein DivIVA OS=Peptoclostridium difficile (strain 630) OX=272563 GN=CD630_26190 PE=4 SV=1	4	1	3	3	20.328	8022100	3401600	3023300	3.52009e-08	5.57363e-08	3.79876e-08	4.29749e-08	9.09508e-09	0.00632903
sp|Q17ZW5|HSLO_PEPD6	sp|Q17ZW5|HSLO_PEPD6 33 kDa chaperonin OS=Peptoclostridium difficile (strain 630) OX=272563 GN=hslO PE=3 SV=1	6	4	2	3	31.645	4394600	2010400	2352100	3.00189e-08	5.128e-08	4.60074e-08	4.24354e-08	9.03981e-09	0.00624958
tr|Q18CU9|Q18CU9_PEPD6	tr|Q18CU9|Q18CU9_PEPD6 PTS system, fructose-like IIB component OS=Peptoclostridium difficile (strain 630) OX=272563 GN=CD630_02080 PE=4 SV=1	2	2	1	2	11.266	15140000	1015300	11448000	3.68185e-08	9.21986e-09	7.97197e-08	4.19194e-08	2.90066e-08	0.00617358
tr|Q189P8|Q189P8_PEPD6	tr|Q189P8|Q189P8_PEPD6 Putative metal-dependent phosphohydrolase OS=Peptoclostridium difficile (strain 630) OX=272563 GN=CD630_07040 PE=4 SV=1	3	2	1	3	21.8	5850700	1942800	4753100	2.75318e-08	3.41385e-08	6.40472e-08	4.19058e-08	1.58869e-08	0.00617159
sp|Q18B41|PLSX_PEPD6	sp|Q18B41|PLSX_PEPD6 Phosphate acyltransferase OS=Peptoclostridium difficile (strain 630) OX=272563 GN=plsX PE=3 SV=1	5	4	3	1	36.762	5462900	2102000	839400	4.33504e-08	6.22862e-08	1.90737e-08	4.15701e-08	1.76863e-08	0.00612214
tr|Q189C9|Q189C9_PEPD6	tr|Q189C9|Q189C9_PEPD6 Uncharacterized protein OS=Peptoclostridium difficile (strain 630) OX=272563 GN=CD630_05870 PE=4 SV=1	3	2	0	3	10.072	17513000	0	13708000	3.80756e-08	0	8.53407e-08	4.11388e-08	3.49075e-08	0.00605862
tr|Q180F8|Q180F8_PEPD6	tr|Q180F8|Q180F8_PEPD6 Iron hydrogenase OS=Peptoclostridium difficile (strain 630) OX=272563 GN=hydA PE=4 SV=1	5	3	2	5	51.231	2603400	730210	2017400	2.87902e-08	3.01537e-08	6.38839e-08	4.09426e-08	1.62315e-08	0.00602973
tr|Q186F7|Q186F7_PEPD6	tr|Q186F7|Q186F7_PEPD6 PTS system, lactose/cellobiose-family IIB component OS=Peptoclostridium difficile (strain 630) OX=272563 GN=CD630_16020 PE=4 SV=1	3	1	2	2	11.033	3081900	7231400	7422600	7.33977e-09	6.43097e-08	5.06193e-08	4.07562e-08	2.4281e-08	0.00600228
tr|Q187P5|Q187P5_PEPD6	tr|Q187P5|Q187P5_PEPD6 Uncharacterized protein OS=Peptoclostridium difficile (strain 630) OX=272563 GN=CD630_19340 PE=4 SV=1	1	0	1	1	14.04	0	5032100	7511800	0	5.69478e-08	6.51895e-08	4.07124e-08	2.8984e-08	0.00599583
tr|Q18A76|Q18A76_PEPD6	tr|Q18A76|Q18A76_PEPD6 Transcriptional regulator, GntR family OS=Peptoclostridium difficile (strain 630) OX=272563 GN=CD630_08870 PE=4 SV=1	6	4	3	4	25.167	6765500	1238000	3855700	3.67538e-08	2.51138e-08	5.99793e-08	4.06156e-08	1.44933e-08	0.00598157
tr|Q180Q3|Q180Q3_PEPD6	tr|Q180Q3|Q180Q3_PEPD6 Putative iron-only hydrogenase,electron-transferring subunit HymA-like OS=Peptoclostridium difficile (strain 630) OX=272563 GN=CD630_34050 PE=4 SV=1	3	3	1	1	18.135	8226000	2076600	5279900	3.22016e-08	3.0355e-08	5.91847e-08	4.05804e-08	1.31768e-08	0.00597639
tr|Q188Y7|Q188Y7_PEPD6	tr|Q188Y7|Q188Y7_PEPD6 Putative lipoprotein OS=Peptoclostridium difficile (strain 630) OX=272563 GN=CD630_05450 PE=4 SV=1	8	5	1	6	23.009	8578600	689030	4593700	4.26074e-08	1.2779e-08	6.53321e-08	4.02395e-08	2.152e-08	0.00592618
tr|Q18BS9|Q18BS9_PEPD6	tr|Q18BS9|Q18BS9_PEPD6 D-alanine--D-alanine ligase OS=Peptoclostridium difficile (strain 630) OX=272563 GN=ddl PE=3 SV=1	5	4	2	4	33.566	8917200	873940	1546400	6.46098e-08	2.36451e-08	3.2084e-08	4.0113e-08	1.76612e-08	0.00590754
tr|Q181M1|Q181M1_PEPD6	tr|Q181M1|Q181M1_PEPD6 Uncharacterized protein OS=Peptoclostridium difficile (strain 630) OX=272563 GN=CD630_36220 PE=4 SV=1	2	1	2	1	12.339	8873800	5681700	5214500	2.36352e-08	5.65091e-08	3.97703e-08	3.99716e-08	1.34215e-08	0.00588672
sp|Q182I5|ARLY_PEPD6	sp|Q182I5|ARLY_PEPD6 Argininosuccinate lyase OS=Peptoclostridium difficile (strain 630) OX=272563 GN=argH PE=3 SV=2	9	6	1	5	49.853	3946600	214650	2213800	4.24703e-08	8.62546e-09	6.82176e-08	3.97711e-08	2.44031e-08	0.0058572
tr|Q182E1|Q182E1_PEPD6	tr|Q182E1|Q182E1_PEPD6 Putative CRISPR-associated negative autoregulator OS=Peptoclostridium difficile (strain 630) OX=272563 GN=CD630_24530 PE=4 SV=1	7	3	2	4	38.827	1356700	1264500	2802500	1.13707e-08	3.95743e-08	6.72583e-08	3.94011e-08	2.28163e-08	0.00580271
tr|Q18BR6|Q18BR6_PEPD6	tr|Q18BR6|Q18BR6_PEPD6 Putative isochorismatase OS=Peptoclostridium difficile (strain 630) OX=272563 GN=CD630_14010 PE=4 SV=1	5	3	1	2	24.033	4414400	1362600	4636700	2.29008e-08	2.63959e-08	6.88785e-08	3.93917e-08	2.0899e-08	0.00580132
sp|Q185R8|DXR_PEPD6	sp|Q185R8|DXR_PEPD6 1-deoxy-D-xylulose 5-phosphate reductoisomerase OS=Peptoclostridium difficile (strain 630) OX=272563 GN=dxr PE=3 SV=1	9	5	3	2	43.037	5516600	1469200	590110	5.12488e-08	5.09663e-08	1.56979e-08	3.93043e-08	1.66927e-08	0.00578846
tr|Q182T2|Q182T2_PEPD6	tr|Q182T2|Q182T2_PEPD6 Fibronectin-binding protein A OS=Peptoclostridium difficile (strain 630) OX=272563 GN=fbpA PE=4 SV=1	12	10	3	5	67.64	3289600	335620	1229800	4.80305e-08	1.82983e-08	5.14167e-08	3.92485e-08	1.48784e-08	0.00578024
tr|Q18CE0|Q18CE0_PEPD6	tr|Q18CE0|Q18CE0_PEPD6 Putative tRNA/rRNA methyltransferase, TrmH family, group3 OS=Peptoclostridium difficile (strain 630) OX=272563 GN=CD630_00550 PE=3 SV=1	6	6	2	3	27.309	9479100	1217600	2025300	5.58783e-08	2.68022e-08	3.41871e-08	3.89559e-08	1.23399e-08	0.00573714
tr|Q181R7|Q181R7_PEPD6	tr|Q181R7|Q181R7_PEPD6 Uncharacterized protein OS=Peptoclostridium difficile (strain 630) OX=272563 GN=CD630_36660 PE=4 SV=1	3	2	2	1	9.8543	14390000	8195100	3385800	3.06096e-08	6.50939e-08	2.06231e-08	3.87755e-08	1.90513e-08	0.00571057
tr|Q18BW5|Q18BW5_PEPD6	tr|Q18BW5|Q18BW5_PEPD6 Para-aminobenzoate synthase component I OS=Peptoclostridium difficile (strain 630) OX=272563 GN=pabB PE=4 SV=1	7	2	4	2	52.259	2200600	1504000	854210	2.48241e-08	6.33533e-08	2.75926e-08	3.859e-08	1.75467e-08	0.00568325
tr|Q181D6|Q181D6_PEPD6	tr|Q181D6|Q181D6_PEPD6 Putative deoxyribonuclease OS=Peptoclostridium difficile (strain 630) OX=272563 GN=CD630_35390 PE=4 SV=1	6	4	1	4	29.272	6452900	1457400	2165900	4.07735e-08	3.43868e-08	3.91884e-08	3.81162e-08	2.71535e-09	0.00561348
tr|Q18C11|Q18C11_PEPD6	tr|Q18C11|Q18C11_PEPD6 ABC-type transport system, methionine-specific substrate-binding lipoprotein OS=Peptoclostridium difficile (strain 630) OX=272563 GN=metQ PE=4 SV=1	5	5	1	3	28.895	11375000	719740	1438400	7.09487e-08	1.67633e-08	2.56903e-08	3.78008e-08	2.37208e-08	0.00556702
tr|Q18CX5|Q18CX5_PEPD6	tr|Q18CX5|Q18CX5_PEPD6 Flagellar hook-associated protein FlgL (Or HAP3) OS=Peptoclostridium difficile (strain 630) OX=272563 GN=flgL PE=4 SV=1	6	6	3	3	34.084	6518100	1705000	852590	4.79559e-08	4.6842e-08	1.79621e-08	3.75867e-08	1.38841e-08	0.00553549
tr|Q189Y8|Q189Y8_PEPD6	tr|Q189Y8|Q189Y8_PEPD6 GTPase HflX OS=Peptoclostridium difficile (strain 630) OX=272563 GN=hflX PE=3 SV=1	7	5	2	5	48.485	4091100	821100	1259700	4.28172e-08	3.20896e-08	3.77521e-08	3.75529e-08	4.3818e-09	0.00553052
tr|Q188X2|Q188X2_PEPD6	tr|Q188X2|Q188X2_PEPD6 Peptidase M20 domain-containing protein 2 OS=Peptoclostridium difficile (strain 630) OX=272563 GN=CD630_05280 PE=3 SV=1	8	6	1	4	47.879	4691700	194780	1886300	4.84893e-08	7.51709e-09	5.58242e-08	3.72769e-08	2.12553e-08	0.00548986
tr|Q18AJ7|Q18AJ7_PEPD6	tr|Q18AJ7|Q18AJ7_PEPD6 Uncharacterized protein OS=Peptoclostridium difficile (strain 630) OX=272563 GN=CD630_09960 PE=4 SV=1	7	6	0	3	48.531	9011500	0	526890	9.44032e-08	0	1.58054e-08	3.67362e-08	4.12841e-08	0.00541024
tr|Q187E8|Q187E8_PEPD6	tr|Q187E8|Q187E8_PEPD6 Prephenate dehydrogenase OS=Peptoclostridium difficile (strain 630) OX=272563 GN=tyrC PE=4 SV=1	2	2	2	2	31.46	6479200	1310900	1689600	4.39998e-08	3.32421e-08	3.28556e-08	3.66992e-08	5.16474e-09	0.00540478
tr|Q185T7|Q185T7_PEPD6	tr|Q185T7|Q185T7_PEPD6 Putative vancomycin resistance protein, vanW family OS=Peptoclostridium difficile (strain 630) OX=272563 GN=CD630_21490 PE=4 SV=1	7	4	5	4	46.173	4339700	1285700	650040	4.32532e-08	4.78507e-08	1.85522e-08	3.6552e-08	1.28655e-08	0.00538311
tr|Q180U7|Q180U7_PEPD6	tr|Q180U7|Q180U7_PEPD6 Putative phosphosugar isomerase putative tagatose-6-phosphate ketose/aldose isomerase AgaS OS=Peptoclostridium difficile (strain 630) OX=272563 GN=CD630_34490 PE=4 SV=2	6	5	3	4	43.773	4900700	1066100	936100	4.63058e-08	3.76153e-08	2.53277e-08	3.64162e-08	8.60614e-09	0.00536312
tr|Q183K4|Q183K4_PEPD6	tr|Q183K4|Q183K4_PEPD6 Putative glycosyl transferase, group 1 OS=Peptoclostridium difficile (strain 630) OX=272563 GN=CD630_27700 PE=4 SV=1	8	5	1	5	41.471	3169700	374250	2661800	2.83748e-08	1.25103e-08	6.82317e-08	3.63723e-08	2.34406e-08	0.00535664
tr|Q18AZ7|Q18AZ7_PEPD6	tr|Q18AZ7|Q18AZ7_PEPD6 Putative SH3-domain protein OS=Peptoclostridium difficile (strain 630) OX=272563 GN=CD630_11350 PE=4 SV=1	5	3	2	1	45.123	5461100	1247200	347380	5.31923e-08	4.53622e-08	9.68878e-09	3.60811e-08	1.8934e-08	0.00531376
tr|Q186K7|Q186K7_PEPD6	tr|Q186K7|Q186K7_PEPD6 Lipoprotein OS=Peptoclostridium difficile (strain 630) OX=272563 GN=CD630_16530 PE=1 SV=1	5	5	0	4	29.222	9636600	0	2577100	6.07861e-08	0	4.65487e-08	3.57783e-08	2.59582e-08	0.00526916
sp|Q180F3|DNLJ_PEPD6	sp|Q180F3|DNLJ_PEPD6 DNA ligase OS=Peptoclostridium difficile (strain 630) OX=272563 GN=ligA PE=3 SV=2	9	8	1	4	76.415	4426600	73682	612300	7.30162e-08	4.53837e-09	2.89207e-08	3.54918e-08	2.83395e-08	0.00522697
tr|Q184J0|Q184J0_PEPD6	tr|Q184J0|Q184J0_PEPD6 ABC-type transport system, iron-family extracellular solute-binding protein OS=Peptoclostridium difficile (strain 630) OX=272563 GN=CD630_29990 PE=4 SV=1	8	3	4	5	42.473	1144000	1284200	1974400	1.04884e-08	4.39649e-08	5.1834e-08	3.54291e-08	1.79259e-08	0.00521774
tr|Q184M4|Q184M4_PEPD6	tr|Q184M4|Q184M4_PEPD6 Phenazine biosynthesis protein, phzf family OS=Peptoclostridium difficile (strain 630) OX=272563 GN=CD630_30350 PE=4 SV=1	4	3	2	1	32.569	3625100	663250	3146800	2.54856e-08	1.74117e-08	6.3349e-08	3.54155e-08	2.00252e-08	0.00521573
tr|Q18C91|Q18C91_PEPD6	tr|Q18C91|Q18C91_PEPD6 Putative spore protein OS=Peptoclostridium difficile (strain 630) OX=272563 GN=CD630_00070 PE=4 SV=1	5	4	2	2	11.215	14247000	4113600	4984300	3.449e-08	3.71862e-08	3.45517e-08	3.54093e-08	1.25669e-09	0.00521482
sp|Q182I1|SELD_PEPD6	sp|Q182I1|SELD_PEPD6 Selenide, water dikinase OS=Peptoclostridium difficile (strain 630) OX=272563 GN=selD PE=3 SV=2	6	5	2	3	37.331	2766700	1730800	1372400	2.22947e-08	5.20807e-08	3.16677e-08	3.53477e-08	1.24354e-08	0.00520575
sp|Q181Y7|DUT_PEPD6	sp|Q181Y7|DUT_PEPD6 Deoxyuridine 5-triphosphate nucleotidohydrolase OS=Peptoclostridium difficile (strain 630) OX=272563 GN=dut PE=3 SV=1	6	4	3	4	15.823	11941000	1073900	5231600	4.0785e-08	1.36966e-08	5.1167e-08	3.52162e-08	1.57959e-08	0.00518638
tr|Q18BB7|Q18BB7_PEPD6	tr|Q18BB7|Q18BB7_PEPD6 UPF0109 protein CD630_12540 OS=Peptoclostridium difficile (strain 630) OX=272563 GN=CD630_12540 PE=3 SV=1	2	1	2	1	8.2175	25681000	2462300	8613800	4.55535e-08	1.63095e-08	4.37523e-08	3.52051e-08	1.33814e-08	0.00518475
tr|Q180S0|Q180S0_PEPD6	tr|Q180S0|Q180S0_PEPD6 Cobalt-precorrin-3B C(17)-methyltransferase (Cobalt-precorrin-3 methyltransferase) (Cobalt-precorrin-3 methylase) OS=Peptoclostridium difficile (strain 630) OX=272563 GN=cbiH PE=4 SV=1	4	4	0	2	26.549	14512000	0	1310200	8.3166e-08	0	2.15007e-08	3.48889e-08	3.52475e-08	0.00513818
tr|Q18B77|Q18B77_PEPD6	tr|Q18B77|Q18B77_PEPD6 Putative glycosyl transferase, family 2 OS=Peptoclostridium difficile (strain 630) OX=272563 GN=CD630_12170 PE=4 SV=1	4	1	3	3	25.924	1823900	2045700	3199600	1.02064e-08	4.27469e-08	5.12701e-08	3.47411e-08	1.76942e-08	0.00511642
sp|Q18BB6|RIMM_PEPD6	sp|Q18BB6|RIMM_PEPD6 Ribosome maturation factor RimM OS=Peptoclostridium difficile (strain 630) OX=272563 GN=rimM PE=3 SV=1	4	4	1	1	19.77	13577000	791800	2741300	5.79403e-08	1.26178e-08	3.34988e-08	3.46856e-08	1.85219e-08	0.00510825
tr|Q18C93|Q18C93_PEPD6	tr|Q18C93|Q18C93_PEPD6 Serine-protein kinase RsbW OS=Peptoclostridium difficile (strain 630) OX=272563 GN=rsbW PE=4 SV=1	5	5	2	3	14.854	17250000	2790100	1655600	5.53099e-08	3.34059e-08	1.52008e-08	3.46389e-08	1.63977e-08	0.00510136
tr|Q180S3|Q180S3_PEPD6	tr|Q180S3|Q180S3_PEPD6 Cobalt-precorrin-4 C(11)-methyltransferase (Cobalt-precorrin-3 methylase) OS=Peptoclostridium difficile (strain 630) OX=272563 GN=cbiF PE=1 SV=1	6	4	3	1	27.916	6767800	1584500	1576400	4.07823e-08	3.56538e-08	2.72011e-08	3.45457e-08	5.59958e-09	0.00508764
tr|Q18C68|Q18C68_PEPD6	tr|Q18C68|Q18C68_PEPD6 ATP phosphoribosyltransferase regulatory subunit OS=Peptoclostridium difficile (strain 630) OX=272563 GN=hisZ PE=4 SV=1	6	5	0	2	37.058	9986500	0	1028300	7.98851e-08	0	2.35542e-08	3.44798e-08	3.35155e-08	0.00507793
tr|Q183C1|Q183C1_PEPD6	tr|Q183C1|Q183C1_PEPD6 Putative sporulation stage II, protein E OS=Peptoclostridium difficile (strain 630) OX=272563 GN=CD630_26850 PE=4 SV=1	7	5	4	2	67.423	2874700	729070	516510	4.1838e-08	3.96221e-08	2.15255e-08	3.43285e-08	9.0982e-09	0.00505566
tr|Q181F5|Q181F5_PEPD6	tr|Q181F5|Q181F5_PEPD6 tRNA-dihydrouridine synthase OS=Peptoclostridium difficile (strain 630) OX=272563 GN=dusB PE=3 SV=1	4	3	1	2	36.208	5587600	782980	1562200	4.36717e-08	2.28515e-08	3.49629e-08	3.38287e-08	8.53756e-09	0.00498205
tr|Q18D12|Q18D12_PEPD6	tr|Q18D12|Q18D12_PEPD6 Flagellar motor switch phosphatase FliN1 OS=Peptoclostridium difficile (strain 630) OX=272563 GN=fliN1 PE=4 SV=1	2	1	2	1	13.824	10067000	3779500	3303700	3.00403e-08	4.21142e-08	2.82293e-08	3.34613e-08	6.16303e-09	0.00492793
tr|Q185Q5|Q185Q5_PEPD6	tr|Q185Q5|Q185Q5_PEPD6 Thioredoxin reductase OS=Peptoclostridium difficile (strain 630) OX=272563 GN=trxB2 PE=3 SV=1	5	3	2	1	32.564	7080300	1547000	483550	4.97691e-08	4.06058e-08	9.73298e-09	3.33693e-08	1.71269e-08	0.00491439
tr|Q186P8|Q186P8_PEPD6	tr|Q186P8|Q186P8_PEPD6 Transcriptional regulator, ArsR family OS=Peptoclostridium difficile (strain 630) OX=272563 GN=CD630_16920 PE=4 SV=1	3	3	0	2	13.915	12593000	0	7223700	3.78254e-08	0	6.21312e-08	3.33188e-08	2.55643e-08	0.00490695
sp|Q181B4|GLMU_PEPD6	sp|Q181B4|GLMU_PEPD6 Bifunctional protein GlmU OS=Peptoclostridium difficile (strain 630) OX=272563 GN=glmU PE=3 SV=1	13	12	7	6	50.367	1037600	1361200	1011400	1.1281e-08	5.52622e-08	3.14873e-08	3.26768e-08	1.7975e-08	0.0048124
tr|Q189V6|Q189V6_PEPD6	tr|Q189V6|Q189V6_PEPD6 Pyruvate formate-lyase-activating enzyme OS=Peptoclostridium difficile (strain 630) OX=272563 GN=pflA PE=3 SV=1	6	5	4	3	27.514	3547200	2659500	999200	2.10674e-08	5.89812e-08	1.69931e-08	3.23472e-08	1.89064e-08	0.00476386
tr|Q186Y2|Q186Y2_PEPD6	tr|Q186Y2|Q186Y2_PEPD6 Putative monooxygenase OS=Peptoclostridium difficile (strain 630) OX=272563 GN=CD630_17710 PE=4 SV=1	4	3	2	1	13.684	17632000	1350200	3538800	5.20817e-08	1.48926e-08	2.9932e-08	3.23021e-08	1.52746e-08	0.00475722
tr|Q18CY4|Q18CY4_PEPD6	tr|Q18CY4|Q18CY4_PEPD6 Flagellar M-ring protein OS=Peptoclostridium difficile (strain 630) OX=272563 GN=fliF PE=3 SV=1	12	11	3	4	56.382	4524800	804390	133300	5.50694e-08	3.65567e-08	4.64555e-09	3.20906e-08	2.08263e-08	0.00472606
tr|Q18BD6|Q18BD6_PEPD6	tr|Q18BD6|Q18BD6_PEPD6 DNA topoisomerase 1 OS=Peptoclostridium difficile (strain 630) OX=272563 GN=topA PE=3 SV=1	10	9	1	5	79.243	3047900	103400	762030	5.21353e-08	6.60453e-09	3.7325e-08	3.20216e-08	1.89624e-08	0.00471591
tr|Q182R7|Q182R7_PEPD6	tr|Q182R7|Q182R7_PEPD6 Putative serine/threonine-protein kinase and phosphatase OS=Peptoclostridium difficile (strain 630) OX=272563 GN=stk PE=4 SV=1	10	9	1	5	71.752	3053700	324150	671910	4.72967e-08	1.87474e-08	2.97997e-08	3.19479e-08	1.17538e-08	0.00470506
tr|Q185R7|Q185R7_PEPD6	tr|Q185R7|Q185R7_PEPD6 4-hydroxy-3-methylbut-2-en-1-yl diphosphate synthase (flavodoxin) OS=Peptoclostridium difficile (strain 630) OX=272563 GN=ispG PE=3 SV=1	4	3	2	3	37.865	3294500	1286800	1237200	2.69276e-08	3.92744e-08	2.89564e-08	3.17195e-08	5.40595e-09	0.00467141
tr|Q185K5|Q185K5_PEPD6	tr|Q185K5|Q185K5_PEPD6 Mannitol-1-phosphate 5-dehydrogenase OS=Peptoclostridium difficile (strain 630) OX=272563 GN=mtlD PE=3 SV=1	6	3	4	3	42.968	3032300	610830	1709200	2.81247e-08	2.11556e-08	4.53946e-08	3.15583e-08	1.0189e-08	0.00464768
tr|Q186Q3|Q186Q3_PEPD6	tr|Q186Q3|Q186Q3_PEPD6 Sodium:alanine symporter OS=Peptoclostridium difficile (strain 630) OX=272563 GN=CD630_16960 PE=3 SV=1	4	3	1	2	52.238	5187500	353120	648470	5.84945e-08	1.48686e-08	2.09384e-08	3.14338e-08	1.92946e-08	0.00462934
tr|Q189R1|Q189R1_PEPD6	tr|Q189R1|Q189R1_PEPD6 Tetratricopeptide repeat protein OS=Peptoclostridium difficile (strain 630) OX=272563 GN=CD630_07140 PE=4 SV=1	4	4	2	1	44.052	4908500	594430	960840	4.66751e-08	2.1107e-08	2.61627e-08	3.13149e-08	1.10556e-08	0.00461183
tr|Q181W7|Q181W7_PEPD6	tr|Q181W7|Q181W7_PEPD6 Putative pyridoxal phosphate-dependent transferase OS=Peptoclostridium difficile (strain 630) OX=272563 GN=CD630_23820 PE=4 SV=1	10	8	3	3	47.309	6046500	243720	782400	6.17474e-08	9.29384e-09	2.28791e-08	3.13068e-08	2.22278e-08	0.00461063
tr|Q189S3|Q189S3_PEPD6	tr|Q189S3|Q189S3_PEPD6 Putative iron-sulfur protein OS=Peptoclostridium difficile (strain 630) OX=272563 GN=CD630_07300 PE=4 SV=1	4	2	2	1	71.524	1717100	803190	467620	2.65105e-08	4.63053e-08	2.06734e-08	3.1163e-08	1.09691e-08	0.00458947
tr|Q188H5|Q188H5_PEPD6	tr|Q188H5|Q188H5_PEPD6 Putative ATP-dependent RNA helicase OS=Peptoclostridium difficile (strain 630) OX=272563 GN=CD630_21060 PE=4 SV=1	7	7	0	3	42.818	6067500	0	1408400	5.60798e-08	0	3.72751e-08	3.11183e-08	2.33047e-08	0.00458288
tr|Q185M2|Q185M2_PEPD6	tr|Q185M2|Q185M2_PEPD6 Putative Xaa-Pro dipeptidase OS=Peptoclostridium difficile (strain 630) OX=272563 GN=proP PE=4 SV=1	12	7	5	5	40.507	2106300	846420	1833600	1.84171e-08	2.76361e-08	4.59094e-08	3.06542e-08	1.14248e-08	0.00451452
tr|Q18D08|Q18D08_PEPD6	tr|Q18D08|Q18D08_PEPD6 Flagellar biosynthesis regulator FlhF (Flagella-associated GTP-binding protein) OS=Peptoclostridium difficile (strain 630) OX=272563 GN=flhF PE=4 SV=1	10	4	2	7	38.276	3752700	588630	1795600	3.10057e-08	1.81606e-08	4.24818e-08	3.05493e-08	9.93434e-09	0.00449908
tr|Q184T3|Q184T3_PEPD6	tr|Q184T3|Q184T3_PEPD6 6-phospho-beta-glucosidase, bglA3 OS=Peptoclostridium difficile (strain 630) OX=272563 GN=bglA3 PE=3 SV=1	9	6	2	1	54.695	3376400	1042100	165740	3.98632e-08	4.59428e-08	5.60327e-09	3.04697e-08	1.77576e-08	0.00448736
tr|Q189Y0|Q189Y0_PEPD6	tr|Q189Y0|Q189Y0_PEPD6 ABC-type transport system, ATP-binding protein OS=Peptoclostridium difficile (strain 630) OX=272563 GN=CD630_07850 PE=4 SV=1	7	4	2	3	58.835	1816600	841000	778370	2.3071e-08	3.98834e-08	2.83066e-08	3.04203e-08	7.02449e-09	0.00448008
tr|Q185A2|Q185A2_PEPD6	tr|Q185A2|Q185A2_PEPD6 Ribonuclease R OS=Peptoclostridium difficile (strain 630) OX=272563 GN=rnr PE=3 SV=1	8	7	4	2	81.524	2088500	338700	628430	3.67528e-08	2.22567e-08	3.16671e-08	3.02256e-08	6.00516e-09	0.0044514
tr|Q180B7|Q180B7_PEPD6	tr|Q180B7|Q180B7_PEPD6 Ferrous iron transport protein B OS=Peptoclostridium difficile (strain 630) OX=272563 GN=feoB2 PE=3 SV=1	6	5	0	3	71.104	3796200	0	728120	5.82658e-08	0	3.2001e-08	3.00889e-08	2.38253e-08	0.00443128
tr|Q18C92|Q18C92_PEPD6	tr|Q18C92|Q18C92_PEPD6 RNA polymerase sigma-B factor (Sigma-37) OS=Peptoclostridium difficile (strain 630) OX=272563 GN=sigB PE=3 SV=1	4	3	1	4	30.032	4970000	1051200	1740400	3.22189e-08	2.54466e-08	3.23072e-08	2.99909e-08	3.21352e-09	0.00441684
tr|Q18BS7|Q18BS7_PEPD6	tr|Q18BS7|Q18BS7_PEPD6 Putative hydrolase, HAD superfamily, subfamily IIB OS=Peptoclostridium difficile (strain 630) OX=272563 GN=CD630_14100 PE=4 SV=1	6	6	4	2	29.366	4023500	1269000	1872600	2.55047e-08	3.00377e-08	3.39904e-08	2.98443e-08	3.46699e-09	0.00439524
tr|Q186R6|Q186R6_PEPD6	tr|Q186R6|Q186R6_PEPD6 Rela/spot domain protein OS=Peptoclostridium difficile (strain 630) OX=272563 GN=CD630_17080 PE=4 SV=1	9	7	1	4	54.845	3511300	147330	1215200	4.15696e-08	6.51311e-09	4.11956e-08	2.97594e-08	1.64383e-08	0.00438275
tr|Q187E4|Q187E4_PEPD6	tr|Q187E4|Q187E4_PEPD6 3-dehydroquinate synthase OS=Peptoclostridium difficile (strain 630) OX=272563 GN=aroB PE=3 SV=1	8	7	1	2	40.052	5238600	558560	1037900	4.52908e-08	1.80324e-08	2.56949e-08	2.96727e-08	1.14782e-08	0.00436998
tr|Q185N0|Q185N0_PEPD6	tr|Q185N0|Q185N0_PEPD6 Putative hydrolase, HAD superfamily, subfamily IIB OS=Peptoclostridium difficile (strain 630) OX=272563 GN=CD630_23590 PE=4 SV=1	5	5	3	1	30.839	8273200	757960	790970	5.50737e-08	1.88411e-08	1.50774e-08	2.96641e-08	1.80329e-08	0.00436871
tr|Q18AK7|Q18AK7_PEPD6	tr|Q18AK7|Q18AK7_PEPD6 Putative acyl-CoA N-acyltransferase OS=Peptoclostridium difficile (strain 630) OX=272563 GN=CD630_10060 PE=4 SV=1	4	4	1	1	14.853	11299000	2326200	2689900	3.62264e-08	2.78498e-08	2.46954e-08	2.95905e-08	4.86575e-09	0.00435788
tr|Q18BK0|Q18BK0_PEPD6	tr|Q18BK0|Q18BK0_PEPD6 Putative phage tyrosine recombinase OS=Peptoclostridium difficile (strain 630) OX=272563 GN=CD630_13330 PE=3 SV=1	8	8	0	2	35.515	10570000	0	345140	8.10322e-08	0	7.57659e-09	2.95362e-08	3.65442e-08	0.00434988
tr|Q186S1|Q186S1_PEPD6	tr|Q186S1|Q186S1_PEPD6 Molybdenum cofactor biosynthesis protein MoaB OS=Peptoclostridium difficile (strain 630) OX=272563 GN=moaB PE=4 SV=1	5	2	3	3	18.497	6761100	2370800	2284200	2.69954e-08	3.53473e-08	2.61157e-08	2.94861e-08	4.16001e-09	0.0043425
tr|Q189V7|Q189V7_PEPD6	tr|Q189V7|Q189V7_PEPD6 Putative ATP-dependent RNA helicase OS=Peptoclostridium difficile (strain 630) OX=272563 GN=CD630_07610 PE=3 SV=1	10	10	3	4	60.577	5207100	281950	172000	6.80886e-08	1.3767e-08	6.44025e-09	2.9432e-08	2.74975e-08	0.00433452
tr|Q180T7|Q180T7_PEPD6	tr|Q180T7|Q180T7_PEPD6 Bifunctional adenosylcobalamin biosynthesis protein CobU [Adenosylcobinamide kinase Adenosylcobinamide-phosphate guanylyltransferase] OS=Peptoclostridium difficile (strain 630) OX=272563 GN=cobU PE=4 SV=1	4	3	1	1	21.628	7219200	972150	2813700	3.37036e-08	1.69477e-08	3.7615e-08	2.94221e-08	8.96411e-09	0.00433307
tr|Q18AP9|Q18AP9_PEPD6	tr|Q18AP9|Q18AP9_PEPD6 NAD kinase OS=Peptoclostridium difficile (strain 630) OX=272563 GN=ppnK PE=3 SV=1	1	1	1	1	30.09	3989600	1531900	1340400	2.59133e-08	3.71546e-08	2.493e-08	2.93326e-08	5.54552e-09	0.0043199
tr|Q186Q7|Q186Q7_PEPD6	tr|Q186Q7|Q186Q7_PEPD6 Riboflavin biosynthesis protein RibD OS=Peptoclostridium difficile (strain 630) OX=272563 GN=ribD PE=3 SV=1	5	5	0	2	41.188	8300200	0	555960	7.37955e-08	0	1.41541e-08	2.93165e-08	3.19778e-08	0.00431752
tr|Q18BS1|Q18BS1_PEPD6	tr|Q18BS1|Q18BS1_PEPD6 ABC-type transport system, ATP-binding protein OS=Peptoclostridium difficile (strain 630) OX=272563 GN=CD630_14050 PE=4 SV=1	11	10	4	3	73.491	3875800	136860	402600	6.14846e-08	8.1072e-09	1.82883e-08	2.92934e-08	2.3139e-08	0.00431411
tr|Q187J4|Q187J4_PEPD6	tr|Q187J4|Q187J4_PEPD6 Transcriptional regulator, AraC family OS=Peptoclostridium difficile (strain 630) OX=272563 GN=CD630_18830 PE=4 SV=1	5	4	2	4	32.768	5729300	212360	2023800	4.05249e-08	5.60897e-09	4.09906e-08	2.90415e-08	1.65704e-08	0.00427702
tr|Q18B79|Q18B79_PEPD6	tr|Q18B79|Q18B79_PEPD6 Putative thiamine diphosphokinase OS=Peptoclostridium difficile (strain 630) OX=272563 GN=CD630_12150 PE=4 SV=1	3	0	3	2	41.147	0	1978100	840040	0	6.56065e-08	2.13651e-08	2.89905e-08	2.73211e-08	0.00426951
tr|Q186J5|Q186J5_PEPD6	tr|Q186J5|Q186J5_PEPD6 Uncharacterized protein OS=Peptoclostridium difficile (strain 630) OX=272563 GN=CD630_16420 PE=4 SV=1	9	7	2	3	41.765	5459100	189060	1167200	4.92158e-08	6.36462e-09	3.01317e-08	2.85707e-08	1.75287e-08	0.00420768
tr|Q17ZX4|Q17ZX4_PEPD6	tr|Q17ZX4|Q17ZX4_PEPD6 4-hydroxy-tetrahydrodipicolinate reductase OS=Peptoclostridium difficile (strain 630) OX=272563 GN=dapB2 PE=3 SV=1	2	2	2	1	27.554	270730	812710	3865200	1.61024e-09	1.80501e-08	6.58299e-08	2.84968e-08	2.72383e-08	0.00419679
tr|Q187H6|Q187H6_PEPD6	tr|Q187H6|Q187H6_PEPD6 Putative DNA recombination protein Tn1549-like,CTn5-Orf24 OS=Peptoclostridium difficile (strain 630) OX=272563 GN=CD630_18650 PE=4 SV=1	7	4	2	5	61.509	2582300	443690	766070	3.42859e-08	2.19978e-08	2.91255e-08	2.84697e-08	5.03801e-09	0.00419281
tr|Q18BH1|Q18BH1_PEPD6	tr|Q18BH1|Q18BH1_PEPD6 Uncharacterized protein OS=Peptoclostridium difficile (strain 630) OX=272563 GN=CD630_13071 PE=4 SV=1	2	1	1	1	10.689	16781000	4436500	1268500	3.87191e-08	3.82241e-08	8.38097e-09	2.84414e-08	1.41863e-08	0.00418864
tr|Q180Z6|Q180Z6_PEPD6	tr|Q180Z6|Q180Z6_PEPD6 Bifunctional protein OS=Peptoclostridium difficile (strain 630) OX=272563 GN=CD630_34970 PE=4 SV=1	7	5	1	2	55.65	3719900	529940	485470	4.46855e-08	2.37713e-08	1.66991e-08	2.83853e-08	1.18821e-08	0.00418038
tr|Q180Q9|Q180Q9_PEPD6	tr|Q180Q9|Q180Q9_PEPD6 UvrABC system protein A OS=Peptoclostridium difficile (strain 630) OX=272563 GN=uvrA PE=3 SV=1	13	8	3	4	104.99	1822000	257860	335700	4.12921e-08	2.18219e-08	2.17854e-08	2.82998e-08	9.18695e-09	0.00416779
tr|Q18AR5|Q18AR5_PEPD6	tr|Q18AR5|Q18AR5_PEPD6 Uncharacterized protein OS=Peptoclostridium difficile (strain 630) OX=272563 GN=CD630_10610 PE=4 SV=1	6	5	1	1	39.246	6956300	0	1068500	5.89311e-08	0	2.59201e-08	2.82837e-08	2.41165e-08	0.00416542
tr|Q18BP9|Q18BP9_PEPD6	tr|Q18BP9|Q18BP9_PEPD6 Putative membrane protein OS=Peptoclostridium difficile (strain 630) OX=272563 GN=CD630_13770 PE=4 SV=1	9	7	2	1	16.927	9497000	3055200	753260	3.47006e-08	4.1685e-08	7.88118e-09	2.80889e-08	1.45708e-08	0.00413673
sp|Q18CP5|HPDL_PEPD6	sp|Q18CP5|HPDL_PEPD6 4-hydroxyphenylacetate decarboxylase large subunit OS=Peptoclostridium difficile (strain 630) OX=272563 GN=hpdB PE=3 SV=1	11	4	2	9	101.29	1062200	80802	864330	2.32243e-08	6.59704e-09	5.41144e-08	2.79786e-08	1.9688e-08	0.00412048
tr|Q181S5|Q181S5_PEPD6	tr|Q181S5|Q181S5_PEPD6 Putative stage 0 sporulation protein,DNA-binding protein Spo0J-like OS=Peptoclostridium difficile (strain 630) OX=272563 GN=CD630_36730 PE=3 SV=1	6	4	3	3	29.841	4126400	1550400	1051500	2.658e-08	3.72921e-08	1.9395e-08	2.77557e-08	7.35363e-09	0.00408766
tr|Q18A64|Q18A64_PEPD6	tr|Q18A64|Q18A64_PEPD6 ABC-type transport system, molybdenum-specific extracellular solute-binding protein OS=Peptoclostridium difficile (strain 630) OX=272563 GN=modA PE=1 SV=1	5	4	1	3	29.445	5295100	616600	1905200	3.36555e-08	1.46344e-08	3.46752e-08	2.7655e-08	9.21638e-09	0.00407283
tr|Q18A72|Q18A72_PEPD6	tr|Q18A72|Q18A72_PEPD6 Uncharacterized protein OS=Peptoclostridium difficile (strain 630) OX=272563 GN=CD630_08810 PE=4 SV=1	7	5	1	3	38.511	4472500	253350	1586400	3.71797e-08	7.86441e-09	3.77628e-08	2.76023e-08	1.39588e-08	0.00406506
tr|Q183U8|Q183U8_PEPD6	tr|Q183U8|Q183U8_PEPD6 Putative modulator of DNA gyrase, peptidase U62 OS=Peptoclostridium difficile (strain 630) OX=272563 GN=CD630_28660 PE=4 SV=1	6	4	2	3	49.122	3370500	376190	1052100	3.57389e-08	1.48951e-08	3.19448e-08	2.75262e-08	9.06488e-09	0.00405386
tr|Q184J3|Q184J3_PEPD6	tr|Q184J3|Q184J3_PEPD6 Putative N-terminus region of carbohydrate hydrolase, SAF domain OS=Peptoclostridium difficile (strain 630) OX=272563 GN=CD630_30030 PE=4 SV=1	2	1	2	1	11.253	4397700	7091800	1060100	1.06823e-08	6.43258e-08	7.37364e-09	2.74606e-08	2.61026e-08	0.00404419
tr|Q185R2|Q185R2_PEPD6	tr|Q185R2|Q185R2_PEPD6 Putative multiprotein-complex assembly TPR repeat-containing protein OS=Peptoclostridium difficile (strain 630) OX=272563 GN=CD630_21230 PE=4 SV=1	6	3	3	3	72.826	2278000	353330	564920	3.58105e-08	2.07409e-08	2.54296e-08	2.7327e-08	6.29675e-09	0.00402452
tr|Q180C5|Q180C5_PEPD6	tr|Q180C5|Q180C5_PEPD6 Pyrroline-5-carboxylate reductase OS=Peptoclostridium difficile (strain 630) OX=272563 GN=proC1 PE=3 SV=1	7	2	3	3	28.171	5430300	1078900	1402200	3.30215e-08	2.44987e-08	2.44162e-08	2.73122e-08	4.03725e-09	0.00402233
tr|Q181U0|Q181U0_PEPD6	tr|Q181U0|Q181U0_PEPD6 RNA polymerase sigma-54 factor OS=Peptoclostridium difficile (strain 630) OX=272563 GN=rpoN PE=4 SV=1	8	4	2	6	52.081	1140900	499710	1491400	1.28262e-08	2.09777e-08	4.80109e-08	2.72716e-08	1.50378e-08	0.00401636
tr|Q186W9|Q186W9_PEPD6	tr|Q186W9|Q186W9_PEPD6 Methyltransferase domain protein OS=Peptoclostridium difficile (strain 630) OX=272563 GN=CD630_17590 PE=4 SV=1	4	2	3	2	32.529	1887600	1282400	1728400	1.32541e-08	3.36244e-08	3.47521e-08	2.72102e-08	9.87918e-09	0.00400732
tr|Q184Y6|Q184Y6_PEPD6	tr|Q184Y6|Q184Y6_PEPD6 DNA helicase OS=Peptoclostridium difficile (strain 630) OX=272563 GN=CD630_31490 PE=4 SV=1	7	4	3	3	134.88	831920	384520	184860	2.42214e-08	4.18049e-08	1.54119e-08	2.71461e-08	1.09715e-08	0.00399787
tr|Q189S5|Q189S5_PEPD6	tr|Q189S5|Q189S5_PEPD6 Bifunctional carbon monoxide dehydrogenase/acetyl-CoA synthase, subunit alpha/beta OS=Peptoclostridium difficile (strain 630) OX=272563 GN=CD630_07280 PE=4 SV=1	7	3	3	4	76.587	1563100	628140	355080	2.58412e-08	3.87768e-08	1.68092e-08	2.71424e-08	9.01529e-09	0.00399733
tr|Q181G1|Q181G1_PEPD6	tr|Q181G1|Q181G1_PEPD6 Glutamate racemase OS=Peptoclostridium difficile (strain 630) OX=272563 GN=murI PE=3 SV=1	6	4	3	4	29.892	2688300	1724400	1216800	1.73462e-08	4.15483e-08	2.24823e-08	2.71256e-08	1.04117e-08	0.00399486
tr|Q184V1|Q184V1_PEPD6	tr|Q184V1|Q184V1_PEPD6 6-phospho-beta-glucosidase, bglA4 OS=Peptoclostridium difficile (strain 630) OX=272563 GN=bglA4 PE=3 SV=1	6	6	2	3	56.038	2858800	551000	629300	3.4581e-08	2.48883e-08	2.17975e-08	2.70889e-08	5.44587e-09	0.00398946
tr|Q18C30|Q18C30_PEPD6	tr|Q18C30|Q18C30_PEPD6 Uncharacterized protein OS=Peptoclostridium difficile (strain 630) OX=272563 GN=CD630_15100 PE=4 SV=1	5	4	2	2	24.039	6456300	2193100	351180	3.3502e-08	4.24947e-08	5.2181e-09	2.70716e-08	1.58829e-08	0.00398691
sp|Q18BQ3|PXPA_PEPD6	sp|Q18BQ3|PXPA_PEPD6 5-oxoprolinase subunit A OS=Peptoclostridium difficile (strain 630) OX=272563 GN=pxpA PE=3 SV=1	5	4	1	0	29.129	7664700	1405100	0	4.81938e-08	3.29908e-08	0	2.70615e-08	2.01168e-08	0.00398543
tr|Q189W4|Q189W4_PEPD6	tr|Q189W4|Q189W4_PEPD6 Anti-sigma F factor OS=Peptoclostridium difficile (strain 630) OX=272563 GN=spoIIAB PE=3 SV=1	5	5	1	3	15.774	13543000	1358200	1823800	4.61134e-08	1.72689e-08	1.77822e-08	2.70549e-08	1.34781e-08	0.00398444
tr|Q182R1|Q182R1_PEPD6	tr|Q182R1|Q182R1_PEPD6 Putative hydrolase, HAD superfamily, subfamily IA OS=Peptoclostridium difficile (strain 630) OX=272563 GN=CD630_25730 PE=4 SV=1	3	3	2	2	24.099	7229300	1276800	1258500	3.76068e-08	2.48017e-08	1.87464e-08	2.70516e-08	7.86233e-09	0.00398397
tr|Q189X7|Q189X7_PEPD6	tr|Q189X7|Q189X7_PEPD6 Putative penicillin-binding protein OS=Peptoclostridium difficile (strain 630) OX=272563 GN=CD630_07810 PE=4 SV=1	8	5	1	5	96.531	2590000	0	454330	5.39681e-08	0	2.71085e-08	2.70255e-08	2.20325e-08	0.00398012
sp|Q18AS6|Y1071_PEPD6	sp|Q18AS6|Y1071_PEPD6 UPF0291 protein CD630_10710 OS=Peptoclostridium difficile (strain 630) OX=272563 GN=CD630_10710 PE=3 SV=1	3	3	1	2	8.4045	24675000	3110700	2809000	4.47651e-08	2.10732e-08	1.45925e-08	2.68103e-08	1.29687e-08	0.00394842
tr|Q188C6|Q188C6_PEPD6	tr|Q188C6|Q188C6_PEPD6 Putative membrane protein OS=Peptoclostridium difficile (strain 630) OX=272563 GN=CD630_20560 PE=4 SV=1	10	8	4	3	62.942	3432300	330430	435640	4.66333e-08	1.67641e-08	1.69486e-08	2.6782e-08	1.40372e-08	0.00394426
tr|Q18C37|Q18C37_PEPD6	tr|Q18C37|Q18C37_PEPD6 Putative acyltransferase OS=Peptoclostridium difficile (strain 630) OX=272563 GN=CD630_15190 PE=4 SV=1	4	4	3	3	17.083	4889100	3368500	1496400	1.80287e-08	4.63832e-08	1.58008e-08	2.67376e-08	1.39213e-08	0.00393771
tr|Q18BF9|Q18BF9_PEPD6	tr|Q18BF9|Q18BF9_PEPD6 Probable cytosol aminopeptidase OS=Peptoclostridium difficile (strain 630) OX=272563 GN=pepA PE=3 SV=1	6	4	2	1	52.795	997730	1340700	356100	1.13704e-08	5.70538e-08	1.16207e-08	2.66816e-08	2.14766e-08	0.00392948
tr|Q18BI9|Q18BI9_PEPD6	tr|Q18BI9|Q18BI9_PEPD6 DNA FtsK/SpoIIIE translocase OS=Peptoclostridium difficile (strain 630) OX=272563 GN=ftsK PE=3 SV=1	7	7	1	2	88.312	3123000	131890	203420	5.95336e-08	9.3884e-09	1.1104e-08	2.66753e-08	2.32449e-08	0.00392855
sp|Q182S0|RLMN_PEPD6	sp|Q182S0|RLMN_PEPD6 Probable dual-specificity RNA methyltransferase RlmN OS=Peptoclostridium difficile (strain 630) OX=272563 GN=rlmN PE=3 SV=1	6	5	0	2	39.475	5300700	0	1388400	4.51675e-08	0	3.38769e-08	2.63481e-08	1.91927e-08	0.00388036
sp|Q180R9|HEM3_PEPD6	sp|Q180R9|HEM3_PEPD6 Porphobilinogen deaminase OS=Peptoclostridium difficile (strain 630) OX=272563 GN=hemC PE=3 SV=1	9	7	2	5	33.398	3041300	1609500	659270	2.19255e-08	4.33283e-08	1.36098e-08	2.62879e-08	1.25185e-08	0.00387148
tr|Q181G5|Q181G5_PEPD6	tr|Q181G5|Q181G5_PEPD6 Transcriptional regulator, GntR family OS=Peptoclostridium difficile (strain 630) OX=272563 GN=CD630_35650 PE=4 SV=1	6	5	0	2	25.112	9820100	0	1632500	5.32314e-08	0	2.53397e-08	2.61904e-08	2.17399e-08	0.00385712
sp|Q189S4|GCSH_PEPD6	sp|Q189S4|GCSH_PEPD6 Glycine cleavage system H protein OS=Peptoclostridium difficile (strain 630) OX=272563 GN=gcvH PE=3 SV=1	2	1	0	2	14.047	14645000	0	3929300	4.44062e-08	0	3.41166e-08	2.61743e-08	1.89787e-08	0.00385475
tr|Q182G6|Q182G6_PEPD6	tr|Q182G6|Q182G6_PEPD6 Putative molybdenum cofactor biosynthesis OS=Peptoclostridium difficile (strain 630) OX=272563 GN=CD630_24790 PE=4 SV=1	4	3	2	1	25.936	3900500	1665600	1332300	2.1837e-08	3.48204e-08	2.13585e-08	2.60053e-08	6.23626e-09	0.00382987
tr|Q18D37|Q18D37_PEPD6	tr|Q18D37|Q18D37_PEPD6 Putative iron-sulfur-binding protein OS=Peptoclostridium difficile (strain 630) OX=272563 GN=CD630_02950 PE=4 SV=1	7	7	2	1	39.193	4917500	528270	802440	4.16029e-08	1.66888e-08	1.94396e-08	2.59104e-08	1.11529e-08	0.0038159
tr|Q183V5|Q183V5_PEPD6	tr|Q183V5|Q183V5_PEPD6 Putative regulatory protease, U62 family OS=Peptoclostridium difficile (strain 630) OX=272563 GN=CD630_28670 PE=4 SV=1	6	4	1	4	49.732	1031400	991790	869890	1.10722e-08	3.97572e-08	2.67403e-08	2.58566e-08	1.17273e-08	0.00380797
tr|Q18AM5|Q18AM5_PEPD6	tr|Q18AM5|Q18AM5_PEPD6 ABC-type transport system,spermidine/putrescine solute-binding protein OS=Peptoclostridium difficile (strain 630) OX=272563 GN=potD PE=4 SV=1	5	3	2	2	39.881	3446700	793770	907240	2.96715e-08	2.55165e-08	2.23643e-08	2.58508e-08	2.99253e-09	0.00380711
tr|Q181E7|Q181E7_PEPD6	tr|Q181E7|Q181E7_PEPD6 Thymidylate kinase OS=Peptoclostridium difficile (strain 630) OX=272563 GN=tmk PE=3 SV=1	8	5	3	5	26.785	1979700	1640800	1835200	1.14462e-08	3.54248e-08	3.03838e-08	2.57516e-08	1.03227e-08	0.00379251
tr|Q18B08|Q18B08_PEPD6	tr|Q18B08|Q18B08_PEPD6 Putative penicillin-binding protein with a N-terminal TonB-box OS=Peptoclostridium difficile (strain 630) OX=272563 GN=CD630_11480 PE=4 SV=1	13	12	1	2	111.36	2009200	184700	176660	4.82973e-08	1.65789e-08	1.216e-08	2.56787e-08	1.60952e-08	0.00378178
tr|Q186R2|Q186R2_PEPD6	tr|Q186R2|Q186R2_PEPD6 Thiamine biosynthesis protein ThiF OS=Peptoclostridium difficile (strain 630) OX=272563 GN=thiF PE=4 SV=1	4	1	2	2	29.902	595020	1756400	1635600	3.84063e-09	4.23335e-08	3.02304e-08	2.54682e-08	1.60714e-08	0.00375077
tr|Q17ZZ0|Q17ZZ0_PEPD6	tr|Q17ZZ0|Q17ZZ0_PEPD6 Putative surface protein OS=Peptoclostridium difficile (strain 630) OX=272563 GN=CD630_32460 PE=4 SV=2	1	1	0	1	79.93	1181100	0	1131600	2.03783e-08	0	5.59074e-08	2.54286e-08	2.31018e-08	0.00374493
tr|Q183H8|Q183H8_PEPD6	tr|Q183H8|Q183H8_PEPD6 GTP pyrophosphokinase (RelA/SpoT) OS=Peptoclostridium difficile (strain 630) OX=272563 GN=relA PE=3 SV=1	6	6	1	2	84.53	2745200	155730	279190	5.00905e-08	1.06107e-08	1.45874e-08	2.50962e-08	1.77481e-08	0.00369598
tr|Q180L1|Q180L1_PEPD6	tr|Q180L1|Q180L1_PEPD6 Putative diguanylate kinase signaling protein OS=Peptoclostridium difficile (strain 630) OX=272563 GN=CD630_33650 PE=4 SV=1	7	4	2	4	37.548	3443200	1045700	674140	2.79074e-08	3.16486e-08	1.5646e-08	2.50673e-08	6.83472e-09	0.00369173
tr|Q18B04|Q18B04_PEPD6	tr|Q18B04|Q18B04_PEPD6 Cell shape-determining protein MreC OS=Peptoclostridium difficile (strain 630) OX=272563 GN=mreC PE=3 SV=1	7	7	1	0	32.457	8088200	706350	0	5.66671e-08	1.84794e-08	0	2.50488e-08	2.3596e-08	0.00368901
tr|Q181B2|Q181B2_PEPD6	tr|Q181B2|Q181B2_PEPD6 Putative pilin protein OS=Peptoclostridium difficile (strain 630) OX=272563 GN=CD630_35130 PE=4 SV=1	5	1	2	3	18.224	5451800	2049000	2062900	2.14464e-08	3.00986e-08	2.32374e-08	2.49275e-08	3.72891e-09	0.00367114
tr|Q18D23|Q18D23_PEPD6	tr|Q18D23|Q18D23_PEPD6 PTS system, mannose/fructose/sorbose IIB component OS=Peptoclostridium difficile (strain 630) OX=272563 GN=CD630_02850 PE=4 SV=1	2	1	2	2	19.056	1463300	2407200	2665700	6.01916e-09	3.69747e-08	3.13985e-08	2.47975e-08	1.3472e-08	0.00365199
tr|Q183I2|Q183I2_PEPD6	tr|Q183I2|Q183I2_PEPD6 Putative acyltransferase OS=Peptoclostridium difficile (strain 630) OX=272563 GN=CD630_27480 PE=1 SV=1	4	3	2	2	18.061	12831000	587470	1372300	5.00234e-08	8.55239e-09	1.532e-08	2.46319e-08	1.81658e-08	0.00362761
tr|Q18A90|Q18A90_PEPD6	tr|Q18A90|Q18A90_PEPD6 ABC-type transport system, glycine betaine/carnitine/choline ATP-binding protein OS=Peptoclostridium difficile (strain 630) OX=272563 GN=opuCA PE=4 SV=1	7	5	0	5	42.373	4042500	0	1399200	3.69751e-08	0	3.66468e-08	2.45406e-08	1.73534e-08	0.00361416
tr|Q18CT0|Q18CT0_PEPD6	tr|Q18CT0|Q18CT0_PEPD6 2-dehydropantoate 2-reductase OS=Peptoclostridium difficile (strain 630) OX=272563 GN=CD630_01880 PE=3 SV=1	4	3	2	1	35.584	3475300	1078200	721810	2.66942e-08	3.09253e-08	1.58761e-08	2.44986e-08	6.33695e-09	0.00360797
tr|Q180C8|Q180C8_PEPD6	tr|Q180C8|Q180C8_PEPD6 Serine protease, HrtA family OS=Peptoclostridium difficile (strain 630) OX=272563 GN=CD630_32840 PE=4 SV=1	7	4	2	5	37.369	1936300	635640	1663400	1.56191e-08	1.91462e-08	3.84215e-08	2.43956e-08	1.00218e-08	0.00359281
tr|Q180P3|Q180P3_PEPD6	tr|Q180P3|Q180P3_PEPD6 DNA polymerase III subunit alpha OS=Peptoclostridium difficile (strain 630) OX=272563 GN=dnaE PE=4 SV=1	13	7	3	6	136.11	943610	151590	335060	2.77238e-08	1.66311e-08	2.8189e-08	2.41813e-08	5.34217e-09	0.00356124
tr|Q181X6|Q181X6_PEPD6	tr|Q181X6|Q181X6_PEPD6 Transcriptional regulator, beta-lactams repressor OS=Peptoclostridium difficile (strain 630) OX=272563 GN=CD630_23900 PE=4 SV=1	4	2	0	2	14.717	1297700	3767400	2596500	4.12253e-09	4.46911e-08	2.36197e-08	2.41444e-08	1.65662e-08	0.00355582
tr|Q18BK4|Q18BK4_PEPD6	tr|Q18BK4|Q18BK4_PEPD6 Exodeoxyribonuclease OS=Peptoclostridium difficile (strain 630) OX=272563 GN=exoA PE=4 SV=1	3	3	1	1	29.559	6618300	449520	1061100	4.22286e-08	1.07102e-08	1.93871e-08	2.41086e-08	1.32934e-08	0.00355054
tr|Q181E8|Q181E8_PEPD6	tr|Q181E8|Q181E8_PEPD6 DNA polymerase III, delta prime subunit OS=Peptoclostridium difficile (strain 630) OX=272563 GN=CD630_35490 PE=4 SV=1	4	3	1	1	35.985	6643000	476580	292780	5.16008e-08	1.38235e-08	6.51223e-09	2.39788e-08	1.97584e-08	0.00353143
tr|Q182U8|Q182U8_PEPD6	tr|Q182U8|Q182U8_PEPD6 Uncharacterized protein, DegV family OS=Peptoclostridium difficile (strain 630) OX=272563 GN=CD630_26140 PE=4 SV=1	4	1	2	4	30.721	359690	1083200	2247200	2.38525e-09	2.68228e-08	4.26721e-08	2.396e-08	1.65711e-08	0.00352866
tr|Q181I6|Q181I6_PEPD6	tr|Q181I6|Q181I6_PEPD6 Transcriptional regulator, MerR family OS=Peptoclostridium difficile (strain 630) OX=272563 GN=CD630_35830 PE=4 SV=1	2	1	1	2	33.583	1695700	525710	2181800	1.22925e-08	1.42307e-08	4.52899e-08	2.39377e-08	1.5119e-08	0.00352536
tr|Q183L6|Q183L6_PEPD6	tr|Q183L6|Q183L6_PEPD6 Putative mannose-1-phosphate guanylyltransferase OS=Peptoclostridium difficile (strain 630) OX=272563 GN=manC PE=4 SV=1	5	4	2	2	40.677	1899400	1265800	524560	1.66777e-08	4.15025e-08	1.3189e-08	2.37897e-08	1.26055e-08	0.00350358
sp|Q181G8|ISPE_PEPD6	sp|Q181G8|ISPE_PEPD6 4-diphosphocytidyl-2-C-methyl-D-erythritol kinase OS=Peptoclostridium difficile (strain 630) OX=272563 GN=ispE PE=3 SV=1	3	3	0	2	32.942	5846000	0	1442100	4.15699e-08	0	2.93638e-08	2.36446e-08	1.7446e-08	0.0034822
tr|Q186V7|Q186V7_PEPD6	tr|Q186V7|Q186V7_PEPD6 Putative 2-hydroxyacyl-CoA dehydratase OS=Peptoclostridium difficile (strain 630) OX=272563 GN=CD630_17490 PE=4 SV=1	3	3	2	2	43.565	3208300	1011000	193190	3.01706e-08	3.55017e-08	5.20222e-09	2.36248e-08	1.32073e-08	0.00347929
tr|Q187U2|Q187U2_PEPD6	tr|Q187U2|Q187U2_PEPD6 Uncharacterized protein OS=Peptoclostridium difficile (strain 630) OX=272563 GN=CD630_19801 PE=4 SV=1	2	2	0	1	10.752	16080000	0	4989000	3.73204e-08	0	3.31565e-08	2.34923e-08	1.66983e-08	0.00345977
tr|Q18CN9|Q18CN9_PEPD6	tr|Q18CN9|Q18CN9_PEPD6 Putative hydrolase OS=Peptoclostridium difficile (strain 630) OX=272563 GN=CD630_01460 PE=4 SV=1	3	3	1	0	42.813	5127200	651740	0	4.73834e-08	2.24911e-08	0	2.32915e-08	1.93525e-08	0.0034302
tr|Q183D7|Q183D7_PEPD6	tr|Q183D7|Q183D7_PEPD6 Putative permease OS=Peptoclostridium difficile (strain 630) OX=272563 GN=CD630_27040 PE=4 SV=1	3	3	0	2	46.916	4603500	0	793460	4.66208e-08	0	2.30098e-08	2.32102e-08	1.90334e-08	0.00341823
tr|Q184F3|Q184F3_PEPD6	tr|Q184F3|Q184F3_PEPD6 Putative tRNA-binding protein OS=Peptoclostridium difficile (strain 630) OX=272563 GN=CD630_29640 PE=4 SV=1	2	1	1	1	24.767	3387200	626160	2547400	1.81086e-08	1.25003e-08	3.89975e-08	2.32021e-08	1.14013e-08	0.00341704
tr|Q189Y5|Q189Y5_PEPD6	tr|Q189Y5|Q189Y5_PEPD6 Uncharacterized protein OS=Peptoclostridium difficile (strain 630) OX=272563 GN=CD630_07910 PE=4 SV=1	5	2	3	3	24.163	1879400	1189700	2446900	9.80259e-09	2.31712e-08	3.65455e-08	2.31731e-08	1.09177e-08	0.00341276
tr|Q18CS3|Q18CS3_PEPD6	tr|Q18CS3|Q18CS3_PEPD6 Putative cell wall hydrolase OS=Peptoclostridium difficile (strain 630) OX=272563 GN=CD630_01830 PE=4 SV=1	4	0	3	2	37	0	1860000	613350	0	5.54721e-08	1.40274e-08	2.31665e-08	2.35504e-08	0.00341179
tr|Q18BI8|Q18BI8_PEPD6	tr|Q18BI8|Q18BI8_PEPD6 Putative tRNA 2-selenouridine synthase,selenophosphate-dependent Rhodanese-like domain protein OS=Peptoclostridium difficile (strain 630) OX=272563 GN=CD630_13250 PE=1 SV=1	8	6	2	2	40.726	5326500	294320	500230	4.68257e-08	9.66166e-09	1.25924e-08	2.30266e-08	1.6871e-08	0.00339119
tr|Q184X5|Q184X5_PEPD6	tr|Q184X5|Q184X5_PEPD6 PTS system, beta-glucoside-specific IIABC component, bglF5 OS=Peptoclostridium difficile (strain 630) OX=272563 GN=bglF5 PE=4 SV=1	9	6	1	4	65.827	2813400	348860	259070	3.99766e-08	1.85104e-08	1.05411e-08	2.30094e-08	1.24309e-08	0.00338865
tr|Q18A33|Q18A33_PEPD6	tr|Q18A33|Q18A33_PEPD6 Isocitrate dehydrogenase NAD-dependent OS=Peptoclostridium difficile (strain 630) OX=272563 GN=icd PE=4 SV=1	4	3	1	1	36.111	6357200	204580	579180	4.95537e-08	5.95474e-09	1.29276e-08	2.2812e-08	1.91223e-08	0.00335959
sp|Q18C67|HIS1_PEPD6	sp|Q18C67|HIS1_PEPD6 ATP phosphoribosyltransferase OS=Peptoclostridium difficile (strain 630) OX=272563 GN=hisG PE=3 SV=1	8	6	3	1	23.491	7030500	1551000	232800	3.56499e-08	2.93679e-08	3.38027e-09	2.27994e-08	1.39688e-08	0.00335772
tr|Q18AQ0|Q18AQ0_PEPD6	tr|Q18AQ0|Q18AQ0_PEPD6 Phosphoesterase OS=Peptoclostridium difficile (strain 630) OX=272563 GN=CD630_10480 PE=3 SV=1	5	4	0	4	21.049	7851400	0	2487400	3.56738e-08	0	3.23626e-08	2.26788e-08	1.60932e-08	0.00333997
tr|Q185F4|Q185F4_PEPD6	tr|Q185F4|Q185F4_PEPD6 Transcription antiterminator, PTS operon regulator OS=Peptoclostridium difficile (strain 630) OX=272563 GN=CD630_22830 PE=4 SV=1	2	1	1	0	111.15	2777900	15400	0	6.66495e-08	1.37972e-09	0	2.26764e-08	3.10988e-08	0.00333961
tr|Q182I0|Q182I0_PEPD6	tr|Q182I0|Q182I0_PEPD6 Selenocysteinyl-tRNA-specific translation factor OS=Peptoclostridium difficile (strain 630) OX=272563 GN=selB PE=4 SV=1	12	8	1	6	71.509	2477500	129560	500980	3.82424e-08	7.46779e-09	2.21436e-08	2.26179e-08	1.25682e-08	0.003331
tr|Q18CR6|Q18CR6_PEPD6	tr|Q18CR6|Q18CR6_PEPD6 Putative oxidoreductase, NAD/FAD binding subunit OS=Peptoclostridium difficile (strain 630) OX=272563 GN=CD630_01760 PE=4 SV=1	6	6	1	3	45.69	4290300	0	893670	4.23135e-08	0	2.52386e-08	2.25174e-08	1.73813e-08	0.00331619
tr|Q187T7|Q187T7_PEPD6	tr|Q187T7|Q187T7_PEPD6 DNA mismatch repair protein MutL OS=Peptoclostridium difficile (strain 630) OX=272563 GN=mutL PE=3 SV=1	6	5	3	4	74.69	1772100	336380	401970	2.85707e-08	2.02513e-08	1.85576e-08	2.24599e-08	4.37599e-09	0.00330773
tr|W8W0T8|W8W0T8_PEPD6	tr|W8W0T8|W8W0T8_PEPD6 Putative rna-binding protein OS=Peptoclostridium difficile (strain 630) OX=272563 GN=CD630_13110 PE=4 SV=1	5	3	1	3	35.138	3458400	614390	1081200	2.62315e-08	1.74013e-08	2.34828e-08	2.23719e-08	3.68951e-09	0.00329476
tr|Q185E5|Q185E5_PEPD6	tr|Q185E5|Q185E5_PEPD6 DNA topoisomerase 3 OS=Peptoclostridium difficile (strain 630) OX=272563 GN=topB2 PE=3 SV=1	10	8	3	2	80.584	1862700	117870	538750	3.24013e-08	7.65618e-09	2.68351e-08	2.22975e-08	1.05994e-08	0.00328381
tr|Q189B1|Q189B1_PEPD6	tr|Q189B1|Q189B1_PEPD6 Putative tRNA (cytidine(34)-2-O)-methyltransferase OS=Peptoclostridium difficile (strain 630) OX=272563 GN=CD630_05660 PE=3 SV=1	4	4	2	1	17.785	11430000	1329000	312140	4.38804e-08	1.90519e-08	3.43139e-09	2.21212e-08	1.66553e-08	0.00325785
tr|Q18CM0|Q18CM0_PEPD6	tr|Q18CM0|Q18CM0_PEPD6 Rod shape-determining protein MreB OS=Peptoclostridium difficile (strain 630) OX=272563 GN=mreB1 PE=4 SV=1	9	5	3	5	36.062	2336300	197190	1890700	1.81865e-08	5.73185e-09	4.21443e-08	2.20209e-08	1.51106e-08	0.00324307
tr|Q18B83|Q18B83_PEPD6	tr|Q18B83|Q18B83_PEPD6 Uncharacterized protein OS=Peptoclostridium difficile (strain 630) OX=272563 GN=CD630_12190 PE=4 SV=1	6	2	2	2	39.51	1227900	422510	1718700	1.04723e-08	1.34556e-08	4.19733e-08	2.19671e-08	1.41989e-08	0.00323515
tr|Q189S6|Q189S6_PEPD6	tr|Q189S6|Q189S6_PEPD6 Bifunctional carbon monoxide dehydrogenase/acetyl-CoA synthase, methyltransferase subunit OS=Peptoclostridium difficile (strain 630) OX=272563 GN=CD630_07270 PE=4 SV=1	6	3	2	3	29.382	4234900	1132300	665830	2.68593e-08	2.68166e-08	1.20924e-08	2.19228e-08	6.95115e-09	0.00322862
sp|Q187T5|MIAA_PEPD6	sp|Q187T5|MIAA_PEPD6 tRNA dimethylallyltransferase OS=Peptoclostridium difficile (strain 630) OX=272563 GN=miaA PE=3 SV=2	4	3	1	2	36.56	1389700	614080	1618000	1.09673e-08	1.80964e-08	3.65638e-08	2.18758e-08	1.07861e-08	0.00322171
tr|Q185J4|Q185J4_PEPD6	tr|Q185J4|Q185J4_PEPD6 Putative ribulose-phosphate 3-epimerase OS=Peptoclostridium difficile (strain 630) OX=272563 GN=rpe PE=4 SV=1	5	1	1	3	24.675	1303800	621100	3031900	6.94446e-09	1.23532e-08	4.62422e-08	2.18466e-08	1.7391e-08	0.00321741
tr|Q184B7|Q184B7_PEPD6	tr|Q184B7|Q184B7_PEPD6 Putative phage protein OS=Peptoclostridium difficile (strain 630) OX=272563 GN=CD630_09420 PE=4 SV=1	3	3	0	2	8.5507	18871000	0	5786400	3.48311e-08	0	3.05828e-08	2.18046e-08	1.55154e-08	0.00321122
tr|Q187C3|Q187C3_PEPD6	tr|Q187C3|Q187C3_PEPD6 Putative phosphoglycerate mutase OS=Peptoclostridium difficile (strain 630) OX=272563 GN=CD630_18140 PE=3 SV=1	9	6	5	3	24.386	6761900	1327000	236150	3.55943e-08	2.60839e-08	3.55955e-09	2.17459e-08	1.3433e-08	0.00320257
tr|Q181G2|Q181G2_PEPD6	tr|Q181G2|Q181G2_PEPD6 Uncharacterized protein OS=Peptoclostridium difficile (strain 630) OX=272563 GN=CD630_35610 PE=4 SV=2	3	1	1	2	15.796	3268100	2116900	2768700	1.11433e-08	2.6953e-08	2.70327e-08	2.17097e-08	7.47164e-09	0.00319724
tr|Q181Y4|Q181Y4_PEPD6	tr|Q181Y4|Q181Y4_PEPD6 Putative 2-thiocytidine tRNA biosynthesis protein TtcA OS=Peptoclostridium difficile (strain 630) OX=272563 GN=CD630_23980 PE=3 SV=1	4	2	2	2	33.02	2453600	1310300	623230	1.74885e-08	3.48745e-08	1.27201e-08	2.16944e-08	9.5209e-09	0.00319499
tr|Q182X1|Q182X1_PEPD6	tr|Q182X1|Q182X1_PEPD6 Putative membrane protein OS=Peptoclostridium difficile (strain 630) OX=272563 GN=CD630_26360 PE=4 SV=1	1	1	1	1	34.452	2173600	1043900	919270	1.61646e-08	2.8989e-08	1.9576e-08	2.15765e-08	5.42329e-09	0.00317763
tr|Q182X4|Q182X4_PEPD6	tr|Q182X4|Q182X4_PEPD6 Polyphenol oxidase OS=Peptoclostridium difficile (strain 630) OX=272563 GN=CD630_26390 PE=3 SV=1	3	3	1	0	28.768	7167200	869630	0	4.45071e-08	2.01653e-08	0	2.15575e-08	1.81966e-08	0.00317483
tr|Q183Y0|Q183Y0_PEPD6	tr|Q183Y0|Q183Y0_PEPD6 Putative phage protein OS=Peptoclostridium difficile (strain 630) OX=272563 GN=CD630_09750 PE=4 SV=1	2	2	0	1	23.926	6476000	0	2108500	3.34463e-08	0	3.11824e-08	2.15429e-08	1.52611e-08	0.00317268
tr|Q189B0|Q189B0_PEPD6	tr|Q189B0|Q189B0_PEPD6 Uncharacterized protein, DegV family OS=Peptoclostridium difficile (strain 630) OX=272563 GN=CD630_05670 PE=4 SV=1	5	4	2	1	31.541	624690	1665000	872820	4.25315e-09	4.23302e-08	1.70164e-08	2.11999e-08	1.58238e-08	0.00312216
tr|Q18BE9|Q18BE9_PEPD6	tr|Q18BE9|Q18BE9_PEPD6 Transcriptional regulator, Fur family OS=Peptoclostridium difficile (strain 630) OX=272563 GN=fur PE=3 SV=1	4	2	2	1	17.586	868090	2805100	1860700	3.29536e-09	3.97627e-08	2.0226e-08	2.10947e-08	1.49004e-08	0.00310667
sp|Q18B07|NTPPA_PEPD6	sp|Q18B07|NTPPA_PEPD6 dTTP/UTP pyrophosphatase OS=Peptoclostridium difficile (strain 630) OX=272563 GN=CD630_11430 PE=3 SV=1	3	3	1	2	21.813	6188800	534440	1814600	2.91402e-08	9.39668e-09	2.4466e-08	2.1001e-08	8.42442e-09	0.00309287
tr|Q182P5|Q182P5_PEPD6	tr|Q182P5|Q182P5_PEPD6 Phosphopantetheine adenylyltransferase OS=Peptoclostridium difficile (strain 630) OX=272563 GN=coaD PE=3 SV=1	4	4	0	2	18.409	9026500	0	2334100	3.58691e-08	0	2.65593e-08	2.08094e-08	1.51974e-08	0.00306466
tr|Q183U0|Q183U0_PEPD6	tr|Q183U0|Q183U0_PEPD6 Putative NAD(P)-binding oxidoreductase OS=Peptoclostridium difficile (strain 630) OX=272563 GN=CD630_28550 PE=4 SV=1	5	4	0	3	38.427	3346300	0	1454900	2.7757e-08	0	3.4557e-08	2.07713e-08	1.49476e-08	0.00305905
tr|Q18AK5|Q18AK5_PEPD6	tr|Q18AK5|Q18AK5_PEPD6 S1 rna binding domain protein OS=Peptoclostridium difficile (strain 630) OX=272563 GN=CD630_10080 PE=3 SV=1	5	5	1	2	31.74	4433300	146550	1381200	3.03742e-08	3.74932e-09	2.70975e-08	2.0407e-08	1.18545e-08	0.0030054
tr|Q181S1|Q181S1_PEPD6	tr|Q181S1|Q181S1_PEPD6 Selenium metabolism protein yedf OS=Peptoclostridium difficile (strain 630) OX=272563 GN=CD630_36670 PE=3 SV=1	4	1	2	2	22.166	0	452010	3875100	0	8.07599e-09	5.30929e-08	2.03896e-08	2.33586e-08	0.00300284
tr|Q185U9|Q185U9_PEPD6	tr|Q185U9|Q185U9_PEPD6 Putative GCN5-related N-acetyltransferase-like protein OS=Peptoclostridium difficile (strain 630) OX=272563 GN=CD630_21620 PE=1 SV=1	4	3	1	1	20.29	6228600	866940	1570700	2.72799e-08	1.41785e-08	1.96989e-08	2.03858e-08	5.37063e-09	0.00300227
tr|Q18D13|Q18D13_PEPD6	tr|Q18D13|Q18D13_PEPD6 Flagellar motor switch protein FliM OS=Peptoclostridium difficile (strain 630) OX=272563 GN=fliM PE=4 SV=1	4	3	1	1	33.056	4545400	322840	974050	3.24334e-08	8.60197e-09	1.99021e-08	2.03125e-08	9.73348e-09	0.00299147
tr|Q18D29|Q18D29_PEPD6	tr|Q18D29|Q18D29_PEPD6 PTS system, mannose/fructose/sorbose IIA component OS=Peptoclostridium difficile (strain 630) OX=272563 GN=CD630_02860 PE=4 SV=1	4	2	3	2	14.937	2136100	3412800	1389600	6.8874e-09	4.10898e-08	1.28298e-08	2.0269e-08	1.49211e-08	0.00298507
tr|Q182G5|Q182G5_PEPD6	tr|Q182G5|Q182G5_PEPD6 Uncharacterized protein OS=Peptoclostridium difficile (strain 630) OX=272563 GN=CD630_24770 PE=4 SV=1	6	3	0	5	35.79	1570600	0	2188500	1.21338e-08	0	4.84144e-08	2.01828e-08	2.05682e-08	0.00297237
tr|Q183T3|Q183T3_PEPD6	tr|Q183T3|Q183T3_PEPD6 Uncharacterized protein OS=Peptoclostridium difficile (strain 630) OX=272563 GN=CD630_28460 PE=4 SV=1	3	2	1	2	24.439	3664300	959710	1442800	1.93306e-08	1.89053e-08	2.1795e-08	2.00103e-08	1.27384e-09	0.00294697
tr|Q18D85|Q18D85_PEPD6	tr|Q18D85|Q18D85_PEPD6 Uncharacterized protein OS=Peptoclostridium difficile (strain 630) OX=272563 GN=CD630_03420 PE=4 SV=1	2	2	1	1	9.9354	9196100	4127300	1130100	1.97224e-08	3.30531e-08	6.94015e-09	1.99052e-08	1.06613e-08	0.00293149
sp|Q182T5|PYRR_PEPD6	sp|Q182T5|PYRR_PEPD6 Bifunctional protein PyrR OS=Peptoclostridium difficile (strain 630) OX=272563 GN=pyrR PE=3 SV=1	5	4	0	5	19.761	5646600	0	2899500	2.40861e-08	0	3.54159e-08	1.9834e-08	1.47678e-08	0.00292101
sp|Q18B27|OBG_PEPD6	sp|Q18B27|OBG_PEPD6 GTPase Obg OS=Peptoclostridium difficile (strain 630) OX=272563 GN=obg PE=3 SV=1	4	4	2	1	46.883	3136800	405260	413930	3.17448e-08	1.53147e-08	1.19952e-08	1.96849e-08	8.63464e-09	0.00289905
tr|Q180F9|Q180F9_PEPD6	tr|Q180F9|Q180F9_PEPD6 Putative oxidoreductase, Fe-S subunit OS=Peptoclostridium difficile (strain 630) OX=272563 GN=hydN2 PE=4 SV=1	2	1	1	1	20.226	2878000	1746500	1421400	1.25653e-08	2.84734e-08	1.77702e-08	1.96029e-08	6.62249e-09	0.00288698
tr|Q18BR2|Q18BR2_PEPD6	tr|Q18BR2|Q18BR2_PEPD6 Putative amino acid amidase OS=Peptoclostridium difficile (strain 630) OX=272563 GN=CD630_13960 PE=4 SV=1	2	2	1	2	29.744	2771900	784340	1194200	1.7797e-08	1.88046e-08	2.19555e-08	1.9519e-08	1.77125e-09	0.00287462
tr|Q18D22|Q18D22_PEPD6	tr|Q18D22|Q18D22_PEPD6 Pyridoxamine 5-phosphate oxidase family protein OS=Peptoclostridium difficile (strain 630) OX=272563 GN=CD630_02790 PE=4 SV=1	3	3	1	1	14.647	8446100	1277100	1846100	2.67039e-08	1.50777e-08	1.67136e-08	1.94984e-08	5.13867e-09	0.00287158
tr|Q18A82|Q18A82_PEPD6	tr|Q18A82|Q18A82_PEPD6 Arginine decarboxylase OS=Peptoclostridium difficile (strain 630) OX=272563 GN=speA PE=4 SV=1	3	2	1	3	54.352	1693500	554050	421180	1.98688e-08	2.42731e-08	1.41498e-08	1.94305e-08	4.14442e-09	0.00286159
tr|Q18BQ8|Q18BQ8_PEPD6	tr|Q18BQ8|Q18BQ8_PEPD6 Putative allophanate hydrolase subunit 1 OS=Peptoclostridium difficile (strain 630) OX=272563 GN=CD630_13860 PE=4 SV=1	2	1	1	1	26.141	3805200	903250	1083600	2.14719e-08	1.90323e-08	1.75089e-08	1.93377e-08	1.63225e-09	0.00284791
tr|Q181P8|Q181P8_PEPD6	tr|Q181P8|Q181P8_PEPD6 Transcriptional regulator, GntR family OS=Peptoclostridium difficile (strain 630) OX=272563 GN=CD630_36460 PE=4 SV=1	4	3	2	3	27.42	2429900	1341000	807040	1.43822e-08	2.96385e-08	1.36782e-08	1.9233e-08	7.36343e-09	0.00283249
tr|Q189K5|Q189K5_PEPD6	tr|Q189K5|Q189K5_PEPD6 Toxin A OS=Peptoclostridium difficile (strain 630) OX=272563 GN=tcdA PE=1 SV=1	12	8	1	4	308.21	577530	32068	58688	3.84231e-08	7.96671e-09	1.11805e-08	1.91901e-08	1.36629e-08	0.00282618
tr|Q180X5|Q180X5_PEPD6	tr|Q180X5|Q180X5_PEPD6 Putative dCMP deaminase OS=Peptoclostridium difficile (strain 630) OX=272563 GN=CD630_34770 PE=4 SV=1	4	4	2	1	16.295	6774500	1245300	1665600	2.38288e-08	1.63564e-08	1.67761e-08	1.89871e-08	3.42787e-09	0.00279628
tr|Q185V4|Q185V4_PEPD6	tr|Q185V4|Q185V4_PEPD6 Transcriptional regulator, HTH-type OS=Peptoclostridium difficile (strain 630) OX=272563 GN=CD630_21650 PE=4 SV=1	6	4	1	4	43.979	2003400	592830	611480	1.90188e-08	2.10153e-08	1.66224e-08	1.88855e-08	1.79587e-09	0.00278132
sp|Q18CI2|IF1_PEPD6	sp|Q18CI2|IF1_PEPD6 Translation initiation factor IF-1 OS=Peptoclostridium difficile (strain 630) OX=272563 GN=infA PE=1 SV=1	2	2	1	1	8.2817	16009000	2079100	2718100	2.8619e-08	1.38789e-08	1.3914e-08	1.8804e-08	6.94029e-09	0.00276931
tr|Q187B7|Q187B7_PEPD6	tr|Q187B7|Q187B7_PEPD6 Pyridoxal-dependent decarboxylase, group IV decarboxylase family OS=Peptoclostridium difficile (strain 630) OX=272563 GN=CD630_18080 PE=3 SV=1	3	2	0	1	45.587	304790	0	1893200	2.99925e-09	0	5.33463e-08	1.87818e-08	2.44714e-08	0.00276605
tr|Q18D48|Q18D48_PEPD6	tr|Q18D48|Q18D48_PEPD6 Putative hydrolase, HAD superfamily, subfamily IB OS=Peptoclostridium difficile (strain 630) OX=272563 GN=CD630_03090 PE=4 SV=1	4	2	2	1	28.124	1674000	1777600	321440	1.01626e-08	4.02969e-08	5.58783e-09	1.86824e-08	1.53974e-08	0.00275141
tr|Q18AZ9|Q18AZ9_PEPD6	tr|Q18AZ9|Q18AZ9_PEPD6 Ion-translocating oxidoreductase complex subunit G OS=Peptoclostridium difficile (strain 630) OX=272563 GN=rnfG PE=3 SV=1	3	2	0	1	19.514	11172000	0	739220	4.70596e-08	0	8.91634e-09	1.86586e-08	2.04097e-08	0.00274791
tr|Q181R3|Q181R3_PEPD6	tr|Q181R3|Q181R3_PEPD6 Uncharacterized protein OS=Peptoclostridium difficile (strain 630) OX=272563 GN=CD630_36610 PE=4 SV=1	2	2	1	1	12.428	3152000	3771500	1223300	8.45586e-09	3.77812e-08	9.39725e-09	1.85448e-08	1.36076e-08	0.00273114
tr|Q183U3|Q183U3_PEPD6	tr|Q183U3|Q183U3_PEPD6 Putative hydrolase, HAD superfamily, IA subfamily OS=Peptoclostridium difficile (strain 630) OX=272563 GN=CD630_28570 PE=4 SV=1	2	2	0	1	25.775	1366700	0	3012100	7.60401e-09	0	4.79882e-08	1.85307e-08	2.10596e-08	0.00272907
tr|Q181L0|Q181L0_PEPD6	tr|Q181L0|Q181L0_PEPD6 ABC-type transport system, ATP-binding protein OS=Peptoclostridium difficile (strain 630) OX=272563 GN=CD630_36080 PE=4 SV=1	5	3	2	2	26.672	4352800	828940	754460	2.50608e-08	1.78213e-08	1.24382e-08	1.84401e-08	5.17169e-09	0.00271572
sp|Q181A2|PTH_PEPD6	sp|Q181A2|PTH_PEPD6 Peptidyl-tRNA hydrolase OS=Peptoclostridium difficile (strain 630) OX=272563 GN=pth PE=3 SV=1	6	4	0	5	20.773	4646000	0	2669300	2.08329e-08	0	3.42739e-08	1.83689e-08	1.41003e-08	0.00270524
sp|Q186A6|AROD_PEPD6	sp|Q186A6|AROD_PEPD6 3-dehydroquinate dehydratase OS=Peptoclostridium difficile (strain 630) OX=272563 GN=aroD PE=1 SV=2	4	2	3	1	28.875	2134100	1387700	522970	1.33017e-08	3.22982e-08	9.33395e-09	1.83113e-08	1.0022e-08	0.00269675
tr|F3Y5U0|F3Y5U0_PEPD6	tr|F3Y5U0|F3Y5U0_PEPD6 Uncharacterized protein OS=Peptoclostridium difficile (strain 630) OX=272563 GN=CD630_17281 PE=4 SV=1	1	1	1	1	7.873	7980400	4722700	2341300	1.35624e-08	2.99703e-08	1.13937e-08	1.83088e-08	8.29333e-09	0.00269638
tr|Q180Y0|Q180Y0_PEPD6	tr|Q180Y0|Q180Y0_PEPD6 Protein-tyrosine phosphatase reductase OS=Peptoclostridium difficile (strain 630) OX=272563 GN=CD630_34810 PE=3 SV=1	5	3	2	2	16.533	8198500	1322400	781830	2.92588e-08	1.76228e-08	7.9897e-09	1.82904e-08	8.6959e-09	0.00269368
tr|Q18BR1|Q18BR1_PEPD6	tr|Q18BR1|Q18BR1_PEPD6 Putative hydrolase, CocE/NonD family OS=Peptoclostridium difficile (strain 630) OX=272563 GN=CD630_13910 PE=4 SV=1	6	3	3	3	65.696	1993400	73491	549290	2.82686e-08	3.89165e-09	2.23053e-08	1.81552e-08	1.03755e-08	0.00267376
tr|Q184B6|Q184B6_PEPD6	tr|Q184B6|Q184B6_PEPD6 Putative phage protein OS=Peptoclostridium difficile (strain 630) OX=272563 GN=CD630_09410 PE=4 SV=1	2	1	0	1	12.598	4365400	0	5396500	1.18712e-08	0	4.20223e-08	1.79645e-08	1.76883e-08	0.00264568
sp|Q18BE2|MNMA_PEPD6	sp|Q18BE2|MNMA_PEPD6 tRNA-specific 2-thiouridylase MnmA OS=Peptoclostridium difficile (strain 630) OX=272563 GN=mnmA PE=3 SV=1	5	4	1	3	40.848	2244400	435930	766560	1.97898e-08	1.43532e-08	1.93546e-08	1.78325e-08	2.46668e-09	0.00262624
sp|Q187P1|LEXA_PEPD6	sp|Q187P1|LEXA_PEPD6 LexA repressor OS=Peptoclostridium difficile (strain 630) OX=272563 GN=lexA PE=3 SV=2	4	1	0	4	23.473	3860800	0	2331700	1.95621e-08	0	3.38305e-08	1.77975e-08	1.38675e-08	0.00262109
tr|Q182I7|Q182I7_PEPD6	tr|Q182I7|Q182I7_PEPD6 Putative hydrolase, HAD superfamily, IIB subfamily OS=Peptoclostridium difficile (strain 630) OX=272563 GN=CD630_25010 PE=4 SV=1	6	3	2	1	30.708	567900	1694100	361380	3.76438e-09	4.19325e-08	6.85934e-09	1.75187e-08	1.73093e-08	0.00258003
tr|Q181P3|Q181P3_PEPD6	tr|Q181P3|Q181P3_PEPD6 Uncharacterized protein OS=Peptoclostridium difficile (strain 630) OX=272563 GN=CD630_36410 PE=4 SV=1	5	3	2	1	26.637	452860	1794200	691500	2.60387e-09	3.85227e-08	1.13853e-08	1.75039e-08	1.52887e-08	0.00257785
tr|Q187W6|Q187W6_PEPD6	tr|Q187W6|Q187W6_PEPD6 Transcriptional regulator, MarR family OS=Peptoclostridium difficile (strain 630) OX=272563 GN=effR PE=4 SV=1	4	3	0	3	25.566	6914300	0	897880	3.81576e-08	0	1.41889e-08	1.74488e-08	1.57474e-08	0.00256974
tr|Q186P3|Q186P3_PEPD6	tr|Q186P3|Q186P3_PEPD6 Transcriptional regulator, repressor-like OS=Peptoclostridium difficile (strain 630) OX=272563 GN=CD630_16860 PE=4 SV=1	3	2	1	1	26.73	2977500	616390	1319300	1.71799e-08	1.32805e-08	2.17976e-08	1.74194e-08	3.48121e-09	0.00256539
tr|Q185L7|Q185L7_PEPD6	tr|Q185L7|Q185L7_PEPD6 Succinate-semialdehyde dehydrogenase (NAD(P)+) OS=Peptoclostridium difficile (strain 630) OX=272563 GN=sucD PE=4 SV=1	3	3	0	2	50.681	3365300	0	491420	3.68162e-08	0	1.53945e-08	1.74036e-08	1.50972e-08	0.00256307
tr|Q18CW5|Q18CW5_PEPD6	tr|Q18CW5|Q18CW5_PEPD6 Flagellar hook-associated protein 1 OS=Peptoclostridium difficile (strain 630) OX=272563 GN=flgK PE=3 SV=1	10	6	3	5	48.047	2018600	150790	841670	2.09357e-08	5.83981e-09	2.49962e-08	1.72572e-08	8.24178e-09	0.00254152
tr|Q18D66|Q18D66_PEPD6	tr|Q18D66|Q18D66_PEPD6 DNA helicase OS=Peptoclostridium difficile (strain 630) OX=272563 GN=pcrA PE=3 SV=1	8	5	2	3	86.239	592140	235610	454900	1.1023e-08	1.63779e-08	2.42486e-08	1.72165e-08	5.43179e-09	0.00253552
tr|Q182G3|Q182G3_PEPD6	tr|Q182G3|Q182G3_PEPD6 Gnat family acetyltransferase OS=Peptoclostridium difficile (strain 630) OX=272563 GN=CD630_24760 PE=4 SV=1	7	5	1	2	46.434	2489700	249270	600770	2.49548e-08	9.32967e-09	1.72429e-08	1.71758e-08	6.3791e-09	0.00252952
tr|Q181Z7|Q181Z7_PEPD6	tr|Q181Z7|Q181Z7_PEPD6 Putative transcriptional repressor ccpn OS=Peptoclostridium difficile (strain 630) OX=272563 GN=CD630_24120 PE=4 SV=1	6	5	0	3	23.433	5685100	0	1565100	2.87565e-08	0	2.26692e-08	1.71419e-08	1.23733e-08	0.00252454
tr|Q181E5|Q181E5_PEPD6	tr|Q181E5|Q181E5_PEPD6 Putative methyltransferase OS=Peptoclostridium difficile (strain 630) OX=272563 GN=CD630_35470 PE=4 SV=1	3	2	1	2	28.178	3249900	447430	1225700	1.97675e-08	1.01624e-08	2.13482e-08	1.70927e-08	4.94276e-09	0.00251728
tr|Q189C2|Q189C2_PEPD6	tr|Q189C2|Q189C2_PEPD6 Uncharacterized protein OS=Peptoclostridium difficile (strain 630) OX=272563 GN=CD630_05770 PE=4 SV=1	7	3	0	5	21.759	2825300	0	2802600	1.32701e-08	0	3.76935e-08	1.69879e-08	1.56112e-08	0.00250185
tr|Q188T2|Q188T2_PEPD6	tr|Q188T2|Q188T2_PEPD6 Putative carbon-nitrogen hydrolase OS=Peptoclostridium difficile (strain 630) OX=272563 GN=CD630_04870 PE=4 SV=1	5	2	1	3	31.069	4039500	209980	963790	2.7091e-08	5.25854e-09	1.85087e-08	1.69528e-08	8.98072e-09	0.00249668
tr|Q18A61|Q18A61_PEPD6	tr|Q18A61|Q18A61_PEPD6 Putative ADP-ribose binding protein OS=Peptoclostridium difficile (strain 630) OX=272563 GN=CD630_08650 PE=4 SV=1	6	5	3	5	32.624	1603200	200140	1683800	1.129e-08	5.26298e-09	3.39543e-08	1.68358e-08	1.23522e-08	0.00247945
sp|Q181S7|MNME_PEPD6	sp|Q181S7|MNME_PEPD6 tRNA modification GTPase MnmE OS=Peptoclostridium difficile (strain 630) OX=272563 GN=mnmE PE=3 SV=1	4	2	2	1	51.177	1130600	719450	262090	1.24898e-08	2.96781e-08	8.29071e-09	1.68195e-08	9.25256e-09	0.00247706
tr|Q182R5|Q182R5_PEPD6	tr|Q182R5|Q182R5_PEPD6 Small ribosomal subunit biogenesis GTPase RsgA OS=Peptoclostridium difficile (strain 630) OX=272563 GN=rsgA PE=3 SV=1	4	2	2	3	33.337	2374300	406530	1075400	1.70857e-08	1.09239e-08	2.21597e-08	1.67231e-08	4.59412e-09	0.00246286
tr|Q188G9|Q188G9_PEPD6	tr|Q188G9|Q188G9_PEPD6 Xanthine dehydrogenase iron-sulfur binding subunit XdhC3 OS=Peptoclostridium difficile (strain 630) OX=272563 GN=XdhC3 PE=4 SV=1	4	2	1	1	16.51	4248000	979820	2118100	1.51392e-08	1.30393e-08	2.16152e-08	1.65979e-08	3.6499e-09	0.00244442
tr|Q184Z4|Q184Z4_PEPD6	tr|Q184Z4|Q184Z4_PEPD6 Putative Fic/Doc-related protein OS=Peptoclostridium difficile (strain 630) OX=272563 GN=CD630_31550 PE=4 SV=2	1	1	0	1	28.837	3478000	0	1578500	2.16496e-08	0	2.81359e-08	1.65952e-08	1.20296e-08	0.00244402
sp|Q180T4|COBQ_PEPD6	sp|Q180T4|COBQ_PEPD6 Cobyric acid synthase OS=Peptoclostridium difficile (strain 630) OX=272563 GN=cobQ PE=3 SV=1	7	3	4	4	56.521	1037700	353230	595050	1.26605e-08	1.60927e-08	2.07888e-08	1.6514e-08	3.3317e-09	0.00243206
sp|Q18B13|MINC_PEPD6	sp|Q18B13|MINC_PEPD6 Probable septum site-determining protein MinC OS=Peptoclostridium difficile (strain 630) OX=272563 GN=minC PE=3 SV=1	2	2	2	1	25.094	3628000	1148100	429270	1.9652e-08	2.32225e-08	6.65835e-09	1.6511e-08	7.11772e-09	0.00243162
tr|Q188P1|Q188P1_PEPD6	tr|Q188P1|Q188P1_PEPD6 Putative hydrolase, NUDIX family OS=Peptoclostridium difficile (strain 630) OX=272563 GN=CD630_04520 PE=4 SV=1	3	2	1	1	23.473	3826300	1084600	657930	1.93873e-08	2.0521e-08	9.54585e-09	1.64847e-08	4.9283e-09	0.00242775
tr|Q181S3|Q181S3_PEPD6	tr|Q181S3|Q181S3_PEPD6 Stage 0 sporulation protein J, site-specific DNA-binding protein OS=Peptoclostridium difficile (strain 630) OX=272563 GN=spo0J PE=3 SV=1	5	4	2	1	32.839	4069800	431170	397260	2.88492e-08	1.1413e-08	8.06364e-09	1.61086e-08	9.11213e-09	0.00237236
sp|Q18B68|DXS_PEPD6	sp|Q18B68|DXS_PEPD6 1-deoxy-D-xylulose-5-phosphate synthase OS=Peptoclostridium difficile (strain 630) OX=272563 GN=dxs PE=3 SV=1	6	4	2	2	68.941	871100	378180	335940	1.29633e-08	2.10153e-08	1.43155e-08	1.6098e-08	3.5206e-09	0.0023708
sp|Q182M7|RNZ_PEPD6	sp|Q182M7|RNZ_PEPD6 Ribonuclease Z OS=Peptoclostridium difficile (strain 630) OX=272563 GN=rnz PE=3 SV=1	4	3	0	3	34.275	2190800	0	1496800	1.62088e-08	0	3.17108e-08	1.59732e-08	1.2947e-08	0.00235242
tr|Q18CW8|Q18CW8_PEPD6	tr|Q18CW8|Q18CW8_PEPD6 Flagellar motor switch protein FliN OS=Peptoclostridium difficile (strain 630) OX=272563 GN=fliN PE=4 SV=1	2	2	0	1	11.75	12688000	0	2143800	3.21812e-08	0	1.557e-08	1.59171e-08	1.31402e-08	0.00234415
tr|Q18BV8|Q18BV8_PEPD6	tr|Q18BV8|Q18BV8_PEPD6 Putative hydrolase OS=Peptoclostridium difficile (strain 630) OX=272563 GN=CD630_14360 PE=4 SV=1	5	5	0	2	54.37	2553900	0	510680	2.99732e-08	0	1.71623e-08	1.57118e-08	1.22794e-08	0.00231392
tr|Q183A3|Q183A3_PEPD6	tr|Q183A3|Q183A3_PEPD6 Transcription antiterminator, licT family OS=Peptoclostridium difficile (strain 630) OX=272563 GN=CD630_26680 PE=4 SV=1	2	0	1	2	33.264	0	567940	1531600	0	1.52278e-08	3.1491e-08	1.55729e-08	1.28585e-08	0.00229347
tr|Q183T9|Q183T9_PEPD6	tr|Q183T9|Q183T9_PEPD6 Transcriptional regulator, DeoR family OS=Peptoclostridium difficile (strain 630) OX=272563 GN=CD630_28500 PE=4 SV=1	1	1	1	1	29.545	2881900	555060	811930	1.83795e-08	1.32186e-08	1.48275e-08	1.54752e-08	2.15614e-09	0.00227907
tr|Q182U5|Q182U5_PEPD6	tr|Q182U5|Q182U5_PEPD6 5-methylthioadenosine/S-adenosylhomocysteine nucleosidase OS=Peptoclostridium difficile (strain 630) OX=272563 GN=mtnN PE=3 SV=1	3	2	1	2	25.156	709460	1078500	1325900	3.85248e-09	2.18686e-08	2.06167e-08	1.54459e-08	8.21373e-09	0.00227476
tr|Q187L1|Q187L1_PEPD6	tr|Q187L1|Q187L1_PEPD6 Putative phage-related cell wall hydrolase (Endolysin) OS=Peptoclostridium difficile (strain 630) OX=272563 GN=CD630_18980 PE=4 SV=1	5	5	2	1	28.575	5485700	534980	0	3.38368e-08	1.23221e-08	0	1.53863e-08	1.39827e-08	0.00226598
tr|Q18AQ2|Q18AQ2_PEPD6	tr|Q18AQ2|Q18AQ2_PEPD6 Putative oligonucleotide binding protein possibly involved in recognition/discrimination or editing of prolyl-tRNA OS=Peptoclostridium difficile (strain 630) OX=272563 GN=CD630_10530 PE=4 SV=1	3	1	1	2	17.169	632550	724800	3146100	2.34429e-09	1.00305e-08	3.33875e-08	1.52541e-08	1.32006e-08	0.00224651
tr|Q17ZY8|Q17ZY8_PEPD6	tr|Q17ZY8|Q17ZY8_PEPD6 Transcriptional regulator, sigma-54-dependent OS=Peptoclostridium difficile (strain 630) OX=272563 GN=prdR PE=4 SV=1	3	3	0	3	67.258	1485600	0	574430	2.15683e-08	0	2.38807e-08	1.51497e-08	1.0754e-08	0.00223113
sp|Q18AN9|ADDA_PEPD6	sp|Q18AN9|ADDA_PEPD6 ATP-dependent helicase/nuclease subunit A OS=Peptoclostridium difficile (strain 630) OX=272563 GN=addA PE=3 SV=1	1	1	0	1	147.38	1300000	0	35531	4.13573e-08	0	3.23677e-09	1.48647e-08	1.87797e-08	0.00218916
tr|Q183M6|Q183M6_PEPD6	tr|Q183M6|Q183M6_PEPD6 Putative LmbE-like deacetylase OS=Peptoclostridium difficile (strain 630) OX=272563 GN=CD630_27900 PE=4 SV=1	2	1	0	2	26.941	1598300	0	2103100	9.29485e-09	0	3.50219e-08	1.47723e-08	1.4813e-08	0.00217555
tr|Q18BW6|Q18BW6_PEPD6	tr|Q18BW6|Q18BW6_PEPD6 Para-aminobenzoate/anthranilate synthase glutamine amidotransferase component II OS=Peptoclostridium difficile (strain 630) OX=272563 GN=pabA PE=4 SV=1	1	1	1	0	21.88	4045500	1392100	0	1.91069e-08	2.45515e-08	0	1.45528e-08	1.05277e-08	0.00214323
tr|Q186P5|Q186P5_PEPD6	tr|Q186P5|Q186P5_PEPD6 Two-component response regulator OS=Peptoclostridium difficile (strain 630) OX=272563 GN=CD630_16880 PE=4 SV=1	2	1	1	2	26.2	915790	201560	2092700	5.17926e-09	4.25663e-09	3.38903e-08	1.4442e-08	1.37571e-08	0.00212692
tr|Q180H0|Q180H0_PEPD6	tr|Q180H0|Q180H0_PEPD6 Uncharacterized protein OS=Peptoclostridium difficile (strain 630) OX=272563 GN=CD630_33250 PE=4 SV=1	2	2	0	2	28.638	1931200	0	1753600	1.19382e-08	0	3.10413e-08	1.43265e-08	1.27846e-08	0.0021099
tr|Q18BI2|Q18BI2_PEPD6	tr|Q18BI2|Q18BI2_PEPD6 Riboflavin biosynthesis protein OS=Peptoclostridium difficile (strain 630) OX=272563 GN=ribC PE=3 SV=1	3	2	0	1	35.242	2203900	0	1198600	1.67658e-08	0	2.61097e-08	1.42918e-08	1.08018e-08	0.00210479
tr|Q185M9|Q185M9_PEPD6	tr|Q185M9|Q185M9_PEPD6 Putative glycine reductase complex component OS=Peptoclostridium difficile (strain 630) OX=272563 GN=grdX PE=4 SV=1	3	0	1	3	14.397	0	861280	3663100	0	9.99486e-09	3.25977e-08	1.41975e-08	1.36357e-08	0.00209091
tr|Q18B90|Q18B90_PEPD6	tr|Q18B90|Q18B90_PEPD6 Endolytic murein transglycosylase OS=Peptoclostridium difficile (strain 630) OX=272563 GN=mltG PE=3 SV=1	3	2	1	1	41.065	1610700	474760	483910	1.42777e-08	1.57147e-08	1.2283e-08	1.40918e-08	1.40716e-09	0.00207533
tr|Q183R4|Q183R4_PEPD6	tr|Q183R4|Q183R4_PEPD6 Aminotransferase OS=Peptoclostridium difficile (strain 630) OX=272563 GN=CD630_28280 PE=3 SV=1	7	5	2	4	44.731	1198200	300090	715390	1.15693e-08	1.08198e-08	1.97796e-08	1.40563e-08	4.05858e-09	0.0020701
tr|Q5S4P9|Q5S4P9_PEPD6	tr|Q5S4P9|Q5S4P9_PEPD6 Acd OS=Peptoclostridium difficile (strain 630) OX=272563 GN=acd PE=4 SV=1	6	6	1	1	65.824	2070900	159290	105100	2.94248e-08	8.45148e-09	4.27616e-09	1.40508e-08	1.10039e-08	0.0020693
tr|Q187Z6|Q187Z6_PEPD6	tr|Q187Z6|Q187Z6_PEPD6 Putative aspartate racemase RacX OS=Peptoclostridium difficile (strain 630) OX=272563 GN=racX PE=3 SV=1	2	1	1	1	26.487	1240400	1171000	614380	7.09194e-09	2.50006e-08	1.00586e-08	1.40504e-08	7.83711e-09	0.00206923
tr|Q180H4|Q180H4_PEPD6	tr|Q180H4|Q180H4_PEPD6 Transcriptional regulator, HTH-type Tn916-like,CTn6-Orf6 OS=Peptoclostridium difficile (strain 630) OX=272563 GN=CD630_33300 PE=1 SV=1	2	1	0	1	13.429	8818700	0	1975800	2.55634e-08	0	1.64004e-08	1.39879e-08	1.05747e-08	0.00206004
tr|Q185V3|Q185V3_PEPD6	tr|Q185V3|Q185V3_PEPD6 Multifunctional fusion protein OS=Peptoclostridium difficile (strain 630) OX=272563 GN=msrAB PE=3 SV=1	2	1	1	1	36.723	2301800	221940	738280	1.82464e-08	6.56952e-09	1.67581e-08	1.3858e-08	5.18943e-09	0.00204091
tr|Q186A1|Q186A1_PEPD6	tr|Q186A1|Q186A1_PEPD6 ABC-type transport system, multidrug-family ATP-binding/permease OS=Peptoclostridium difficile (strain 630) OX=272563 GN=CD630_22110 PE=4 SV=1	4	3	0	1	82.84	1823700	0	155180	3.2611e-08	0	7.94589e-09	1.3519e-08	1.38844e-08	0.00199097
tr|Q18BV6|Q18BV6_PEPD6	tr|Q18BV6|Q18BV6_PEPD6 Putative TPR repeat-containing protein OS=Peptoclostridium difficile (strain 630) OX=272563 GN=CD630_14380 PE=4 SV=1	3	2	1	0	53.015	846990	719770	0	9.69276e-09	3.07576e-08	0	1.34835e-08	1.28396e-08	0.00198575
tr|Q186D5|Q186D5_PEPD6	tr|Q186D5|Q186D5_PEPD6 Histidinol dehydrogenase OS=Peptoclostridium difficile (strain 630) OX=272563 GN=hisD PE=3 SV=1	3	2	0	1	46.77	1816400	0	764670	1.83379e-08	0	2.21059e-08	1.34813e-08	9.65601e-09	0.00198542
tr|Q18BH9|Q18BH9_PEPD6	tr|Q18BH9|Q18BH9_PEPD6 Uncharacterized protein DegV family OS=Peptoclostridium difficile (strain 630) OX=272563 GN=CD630_13170 PE=4 SV=1	1	0	1	1	31.515	0	1080800	659220	0	2.74551e-08	1.28415e-08	1.34322e-08	1.12163e-08	0.00197819
tr|Q183T2|Q183T2_PEPD6	tr|Q183T2|Q183T2_PEPD6 Uncharacterized protein OS=Peptoclostridium difficile (strain 630) OX=272563 GN=CD630_28470 PE=4 SV=1	3	2	2	1	27.793	1577500	1056300	414360	9.46401e-09	2.36637e-08	7.11836e-09	1.34154e-08	7.30968e-09	0.00197572
sp|Q182L1|RECX_PEPD6	sp|Q182L1|RECX_PEPD6 Regulatory protein RecX OS=Peptoclostridium difficile (strain 630) OX=272563 GN=recX PE=3 SV=1	2	2	0	1	25.134	5036900	0	831090	2.73272e-08	0	1.29115e-08	1.34129e-08	1.11619e-08	0.00197535
sp|Q18CI9|ECFA2_PEPD6	sp|Q18CI9|ECFA2_PEPD6 Energy-coupling factor transporter ATP-binding protein EcfA2 OS=Peptoclostridium difficile (strain 630) OX=272563 GN=ecfA2 PE=3 SV=1	3	1	1	2	32.015	1505600	320690	1086500	1.04048e-08	8.27559e-09	2.15006e-08	1.33937e-08	5.79798e-09	0.00197252
tr|Q185H8|Q185H8_PEPD6	tr|Q185H8|Q185H8_PEPD6 Putative pilin protein OS=Peptoclostridium difficile (strain 630) OX=272563 GN=CD630_23050 PE=4 SV=1	4	2	1	2	17.91	4844500	695130	1021400	1.8729e-08	1.00351e-08	1.13073e-08	1.33571e-08	3.83384e-09	0.00196714
tr|Q18CW7|Q18CW7_PEPD6	tr|Q18CW7|Q18CW7_PEPD6 Negative regulator of flagellin synthesis (Anti-sigma-d factor) OS=Peptoclostridium difficile (strain 630) OX=272563 GN=flgM PE=4 SV=1	2	2	1	2	10.365	7291300	697440	2756000	1.63134e-08	5.82688e-09	1.76569e-08	1.32657e-08	5.28858e-09	0.00195368
tr|Q18BA7|Q18BA7_PEPD6	tr|Q18BA7|Q18BA7_PEPD6 Ribonuclease 3 OS=Peptoclostridium difficile (strain 630) OX=272563 GN=rnc PE=3 SV=1	1	1	1	0	27.023	2595000	1121100	0	1.51371e-08	2.44196e-08	0	1.31855e-08	1.00643e-08	0.00194187
tr|Q18BX1|Q18BX1_PEPD6	tr|Q18BX1|Q18BX1_PEPD6 7,8-dihydroneopterin aldolase OS=Peptoclostridium difficile (strain 630) OX=272563 GN=folB PE=3 SV=1	4	3	1	0	13.931	4247000	2367000	0	1.27713e-08	2.65791e-08	0	1.31168e-08	1.08536e-08	0.00193175
tr|Q18AX8|Q18AX8_PEPD6	tr|Q18AX8|Q18AX8_PEPD6 Formate acetyltransferase (Pyruvate formate-lyase) OS=Peptoclostridium difficile (strain 630) OX=272563 GN=pflD PE=4 SV=1	3	3	0	2	88.804	850680	0	418670	1.63068e-08	0	2.29811e-08	1.3096e-08	9.6528e-09	0.00192868
tr|Q180W2|Q180W2_PEPD6	tr|Q180W2|Q180W2_PEPD6 Uncharacterized CBS domain protein OS=Peptoclostridium difficile (strain 630) OX=272563 GN=CD630_34650 PE=4 SV=1	4	4	0	2	17.24	7505800	0	1029500	2.79322e-08	0	1.09706e-08	1.29676e-08	1.14904e-08	0.00190977
sp|Q184E7|VATA_PEPD6	sp|Q184E7|VATA_PEPD6 V-type ATP synthase alpha chain OS=Peptoclostridium difficile (strain 630) OX=272563 GN=atpA PE=3 SV=1	5	5	0	1	65.525	2359600	0	136200	3.33746e-08	0	5.51634e-09	1.29636e-08	1.46074e-08	0.00190919
tr|Q186V5|Q186V5_PEPD6	tr|Q186V5|Q186V5_PEPD6 Adenosine deaminase OS=Peptoclostridium difficile (strain 630) OX=272563 GN=add PE=3 SV=1	6	4	1	2	37.417	2262600	198580	629520	1.82746e-08	5.98914e-09	1.45595e-08	1.29411e-08	5.14441e-09	0.00190586
tr|Q18B72|Q18B72_PEPD6	tr|Q18B72|Q18B72_PEPD6 DNA repair protein RecN OS=Peptoclostridium difficile (strain 630) OX=272563 GN=recN PE=3 SV=1	7	6	2	1	64.39	1767300	147010	162890	2.4564e-08	7.63002e-09	6.48305e-09	1.28924e-08	8.26638e-09	0.00189869
tr|Q18C04|Q18C04_PEPD6	tr|Q18C04|Q18C04_PEPD6 ABC-type transport system,alkanesulfonates-family extracellular solute-binding protein OS=Peptoclostridium difficile (strain 630) OX=272563 GN=ssuA PE=4 SV=1	2	2	0	1	36.365	2402100	0	865870	1.88558e-08	0	1.94627e-08	1.27728e-08	9.03515e-09	0.00188109
tr|Q180S6|Q180S6_PEPD6	tr|Q180S6|Q180S6_PEPD6 Cobalt-precorrin-6Y C(15)-methyltransferase OS=Peptoclostridium difficile (strain 630) OX=272563 GN=cbiT PE=4 SV=1	2	1	0	2	21.238	2580300	0	2013500	1.18292e-08	0	2.64321e-08	1.27538e-08	1.08106e-08	0.00187828
tr|Q180V5|Q180V5_PEPD6	tr|Q180V5|Q180V5_PEPD6 5-formyltetrahydrofolate cyclo-ligase OS=Peptoclostridium difficile (strain 630) OX=272563 GN=CD630_34560 PE=3 SV=1	4	3	1	1	21.605	3622800	811850	533380	1.68954e-08	1.41381e-08	7.12291e-09	1.27188e-08	4.1139e-09	0.00187313
tr|Q18BX3|Q18BX3_PEPD6	tr|Q18BX3|Q18BX3_PEPD6 Phospho-2-dehydro-3-deoxyheptonate aldolase OS=Peptoclostridium difficile (strain 630) OX=272563 GN=aroF PE=4 SV=1	3	1	0	3	28.844	3263500	0	994770	2.03193e-08	0	1.77356e-08	1.2685e-08	9.03144e-09	0.00186815
tr|Q18CW9|Q18CW9_PEPD6	tr|Q18CW9|Q18CW9_PEPD6 Uncharacterized protein OS=Peptoclostridium difficile (strain 630) OX=272563 GN=CD630_02270 PE=4 SV=1	3	1	1	1	16.48	1325900	932020	2036700	4.7167e-09	1.23806e-08	2.07468e-08	1.26147e-08	6.54635e-09	0.0018578
tr|Q183N5|Q183N5_PEPD6	tr|Q183N5|Q183N5_PEPD6 Cell wall binding protein cwp9 OS=Peptoclostridium difficile (strain 630) OX=272563 GN=cwp9 PE=4 SV=2	5	5	0	2	51.373	2247600	0	399990	2.49244e-08	0	1.27014e-08	1.25419e-08	1.0176e-08	0.00184708
tr|Q18B26|Q18B26_PEPD6	tr|Q18B26|Q18B26_PEPD6 Rna-binding protein, yhby family OS=Peptoclostridium difficile (strain 630) OX=272563 GN=CD630_11650 PE=4 SV=1	2	2	0	2	13.718	5125600	0	2622200	1.51777e-08	0	2.22343e-08	1.24707e-08	9.27674e-09	0.00183659
tr|Q18B73|Q18B73_PEPD6	tr|Q18B73|Q18B73_PEPD6 Putative RNA-binding S4-domain protein OS=Peptoclostridium difficile (strain 630) OX=272563 GN=CD630_12080 PE=4 SV=1	2	1	1	1	30.214	1147100	809520	520340	7.48135e-09	1.9715e-08	9.71767e-09	1.23047e-08	5.31882e-09	0.00181214
tr|Q18BY8|Q18BY8_PEPD6	tr|Q18BY8|Q18BY8_PEPD6 Putative iron-sulfur protein OS=Peptoclostridium difficile (strain 630) OX=272563 GN=CD630_14680 PE=4 SV=1	3	3	1	1	48.134	1802300	466740	0	1.87262e-08	1.81087e-08	0	1.22783e-08	8.68573e-09	0.00180826
sp|Q183N9|QUEA_PEPD6	sp|Q183N9|QUEA_PEPD6 S-adenosylmethionine:tRNA ribosyltransferase-isomerase OS=Peptoclostridium difficile (strain 630) OX=272563 GN=queA PE=3 SV=1	5	4	0	2	38.592	3411900	0	352460	2.84226e-08	0	8.40763e-09	1.22768e-08	1.19217e-08	0.00180803
tr|Q184Q2|Q184Q2_PEPD6	tr|Q184Q2|Q184Q2_PEPD6 Xylose isomerase OS=Peptoclostridium difficile (strain 630) OX=272563 GN=xylA PE=3 SV=1	5	3	0	3	50.623	1335300	0	709030	1.45914e-08	0	2.2186e-08	1.22591e-08	9.20631e-09	0.00180544
tr|Q187H1|Q187H1_PEPD6	tr|Q187H1|Q187H1_PEPD6 Putative conjugative transposon protein DUF1016 family, Tn1549-like, CTn5-Orf18 OS=Peptoclostridium difficile (strain 630) OX=272563 GN=CD630_18600 PE=4 SV=1	7	5	1	2	40.888	2327400	257920	296250	2.05418e-08	8.50043e-09	7.48722e-09	1.21765e-08	5.92959e-09	0.00179326
tr|Q185Z9|Q185Z9_PEPD6	tr|Q185Z9|Q185Z9_PEPD6 GTPase HflX OS=Peptoclostridium difficile (strain 630) OX=272563 GN=hflX PE=3 SV=1	5	5	0	1	48.39	2909800	0	195610	3.03941e-08	0	5.85077e-09	1.20816e-08	1.31673e-08	0.00177929
tr|Q181K7|Q181K7_PEPD6	tr|Q181K7|Q181K7_PEPD6 Nad dependent epimerase/dehydratase family protein OS=Peptoclostridium difficile (strain 630) OX=272563 GN=CD630_36040 PE=4 SV=1	4	2	1	3	36.584	783560	330650	889330	6.18777e-09	9.75034e-09	2.01104e-08	1.20162e-08	5.90539e-09	0.00176965
tr|Q18CC1|Q18CC1_PEPD6	tr|Q18CC1|Q18CC1_PEPD6 Dihydrolipoyl dehydrogenase OS=Peptoclostridium difficile (strain 630) OX=272563 GN=acoL PE=3 SV=1	3	2	1	1	62.054	1379400	115540	303570	1.8477e-08	5.77913e-09	1.16438e-08	1.19666e-08	5.18889e-09	0.00176236
tr|Q18BD8|Q18BD8_PEPD6	tr|Q18BD8|Q18BD8_PEPD6 Transcriptional regulator, Rrf2 family (Transcriptional regulator of cysteine biosynthesis) OS=Peptoclostridium difficile (strain 630) OX=272563 GN=iscR PE=4 SV=1	3	3	0	1	16.477	3771600	0	2187200	1.34145e-08	0	2.22758e-08	1.18968e-08	9.15716e-09	0.00175207
tr|Q18CA1|Q18CA1_PEPD6	tr|Q18CA1|Q18CA1_PEPD6 Putative glycosyl transferase OS=Peptoclostridium difficile (strain 630) OX=272563 GN=CD630_00190 PE=4 SV=1	7	6	1	2	45.172	2596100	0	366090	2.5314e-08	0	1.02217e-08	1.18452e-08	1.0398e-08	0.00174448
tr|Q182K9|Q182K9_PEPD6	tr|Q182K9|Q182K9_PEPD6 Putative hydrolase OS=Peptoclostridium difficile (strain 630) OX=272563 GN=CD630_25230 PE=4 SV=1	4	4	0	1	21.993	6189800	0	440000	2.93854e-08	0	5.98141e-09	1.17889e-08	1.26799e-08	0.00173619
tr|Q18BG4|Q18BG4_PEPD6	tr|Q18BG4|Q18BG4_PEPD6 NAD-dependent protein deacetylase OS=Peptoclostridium difficile (strain 630) OX=272563 GN=npdA PE=3 SV=1	5	4	2	3	27.063	4474400	253920	217750	2.61385e-08	5.53902e-09	3.64251e-09	1.17734e-08	1.01872e-08	0.00173389
tr|Q186S2|Q186S2_PEPD6	tr|Q186S2|Q186S2_PEPD6 Putative molybdenum cofactor sulfurase OS=Peptoclostridium difficile (strain 630) OX=272563 GN=CD630_17150 PE=4 SV=1	1	1	1	1	15.69	2746400	1221700	1070400	9.30159e-09	1.54507e-08	1.03809e-08	1.17111e-08	2.68077e-09	0.00172472
tr|Q186X9|Q186X9_PEPD6	tr|Q186X9|Q186X9_PEPD6 Putative CoA enzyme activase OS=Peptoclostridium difficile (strain 630) OX=272563 GN=CD630_17690 PE=4 SV=1	4	1	0	3	158.51	274420	0	261400	9.38951e-09	0	2.56111e-08	1.16669e-08	1.0579e-08	0.00171821
tr|Q18BR4|Q18BR4_PEPD6	tr|Q18BR4|Q18BR4_PEPD6 Putative NAD(P)-binding oxidoreductase,GFO/IDH/MOCA family OS=Peptoclostridium difficile (strain 630) OX=272563 GN=CD630_13940 PE=4 SV=1	3	3	0	1	49.159	2546900	0	259780	2.70262e-08	0	7.8936e-09	1.16399e-08	1.1347e-08	0.00171425
tr|Q187K6|Q187K6_PEPD6	tr|Q187K6|Q187K6_PEPD6 Putative oligonucleotide binding regulator OS=Peptoclostridium difficile (strain 630) OX=272563 GN=CD630_18930 PE=4 SV=1	2	1	0	1	18.959	4430100	0	1426800	1.81301e-08	0	1.67203e-08	1.16168e-08	8.23446e-09	0.00171084
tr|Q186Z4|Q186Z4_PEPD6	tr|Q186Z4|Q186Z4_PEPD6 tRNA pseudouridine synthase A OS=Peptoclostridium difficile (strain 630) OX=272563 GN=truA2 PE=3 SV=1	3	3	0	1	28.511	3892900	0	612810	2.39583e-08	0	1.07995e-08	1.15859e-08	9.79674e-09	0.00170629
tr|Q18A86|Q18A86_PEPD6	tr|Q18A86|Q18A86_PEPD6 Putative iron-dependent hydrogenase OS=Peptoclostridium difficile (strain 630) OX=272563 GN=CD630_08940 PE=4 SV=1	4	2	1	2	54.994	648950	176280	552240	7.70366e-09	7.81409e-09	1.8772e-08	1.14299e-08	5.19181e-09	0.00168331
tr|Q188M7|Q188M7_PEPD6	tr|Q188M7|Q188M7_PEPD6 Putative cell wall binding protein cwp27 OS=Peptoclostridium difficile (strain 630) OX=272563 GN=cwp27 PE=4 SV=1	3	2	0	1	41.02	3841500	0	0	3.40147e-08	0	0	1.13382e-08	1.60347e-08	0.00166981
sp|Q18BW7|GCH1_PEPD6	sp|Q18BW7|GCH1_PEPD6 GTP cyclohydrolase 1 OS=Peptoclostridium difficile (strain 630) OX=272563 GN=folE PE=3 SV=1	3	3	1	2	21.468	3358000	352270	915380	1.55612e-08	6.09575e-09	1.21467e-08	1.12679e-08	3.9139e-09	0.00165945
tr|Q18C94|Q18C94_PEPD6	tr|Q18C94|Q18C94_PEPD6 Anti-sigma factor antagonist OS=Peptoclostridium difficile (strain 630) OX=272563 GN=rsbV PE=3 SV=1	2	1	1	0	11.676	3700400	2591200	0	9.32638e-09	2.43868e-08	0	1.12377e-08	1.00472e-08	0.00165501
tr|Q18AM7|Q18AM7_PEPD6	tr|Q18AM7|Q18AM7_PEPD6 ABC-type transport system,spermidine/putrescine permease OS=Peptoclostridium difficile (strain 630) OX=272563 GN=potB PE=3 SV=1	2	1	0	2	30.866	3337600	0	595050	2.22375e-08	0	1.13527e-08	1.11967e-08	9.07908e-09	0.00164897
tr|Q18BH0|Q18BH0_PEPD6	tr|Q18BH0|Q18BH0_PEPD6 Ribosomal protein L7Ae/L30e/S12e/Gadd45 OS=Peptoclostridium difficile (strain 630) OX=272563 GN=CD630_13080 PE=4 SV=1	5	4	1	2	11.462	5266400	1386800	1078700	1.303e-08	1.28125e-08	7.64236e-09	1.11616e-08	2.49008e-09	0.0016438
sp|Q184E3|VATB_PEPD6	sp|Q184E3|VATB_PEPD6 V-type ATP synthase beta chain OS=Peptoclostridium difficile (strain 630) OX=272563 GN=atpB PE=3 SV=1	3	3	1	2	50.559	835230	197090	522400	9.11539e-09	8.03199e-09	1.63256e-08	1.11576e-08	3.68094e-09	0.00164322
tr|Q185X6|Q185X6_PEPD6	tr|Q185X6|Q185X6_PEPD6 Cyclomaltodextrinase (Maltogenic alpha-amylase) (Cyclomaltodextrin dextrin-hydrolase (Decyclizing)) OS=Peptoclostridium difficile (strain 630) OX=272563 GN=CD630_21900 PE=3 SV=1	7	5	1	2	73.404	990620	81802	275010	1.56963e-08	4.83998e-09	1.24777e-08	1.10047e-08	4.55282e-09	0.00162069
sp|Q18CJ0|ECFA1_PEPD6	sp|Q18CJ0|ECFA1_PEPD6 Energy-coupling factor transporter ATP-binding protein EcfA1 OS=Peptoclostridium difficile (strain 630) OX=272563 GN=ecfA1 PE=3 SV=1	2	2	0	1	31.067	3123600	0	627690	2.09472e-08	0	1.20534e-08	1.10002e-08	8.58401e-09	0.00162003
sp|Q182Z2|RSMH_PEPD6	sp|Q182Z2|RSMH_PEPD6 Ribosomal RNA small subunit methyltransferase H OS=Peptoclostridium difficile (strain 630) OX=272563 GN=rsmH PE=3 SV=1	3	2	1	2	35.208	1467300	441360	415530	1.11514e-08	1.25255e-08	9.04295e-09	1.09066e-08	1.43224e-09	0.00160625
tr|Q183F4|Q183F4_PEPD6	tr|Q183F4|Q183F4_PEPD6 Putative polysaccharide deacetylase OS=Peptoclostridium difficile (strain 630) OX=272563 GN=CD630_27190 PE=4 SV=1	1	1	1	1	35.911	1620600	378610	408910	1.25624e-08	1.09592e-08	9.07657e-09	1.08661e-08	1.42462e-09	0.00160028
tr|Q18D03|Q18D03_PEPD6	tr|Q18D03|Q18D03_PEPD6 Flagellar protein FliL OS=Peptoclostridium difficile (strain 630) OX=272563 GN=fliL PE=3 SV=1	3	2	0	2	16.56	5276000	0	1315000	1.88597e-08	0	1.34602e-08	1.07733e-08	7.93041e-09	0.00158662
tr|Q185L1|Q185L1_PEPD6	tr|Q185L1|Q185L1_PEPD6 Putative toxic anion resistance protein OS=Peptoclostridium difficile (strain 630) OX=272563 GN=CD630_23360 PE=3 SV=1	5	5	1	2	43.696	1956300	253920	178170	1.84522e-08	8.94332e-09	4.81219e-09	1.07359e-08	5.71094e-09	0.0015811
tr|Q189R4|Q189R4_PEPD6	tr|Q189R4|Q189R4_PEPD6 Carbon monoxide dehydrogenase OS=Peptoclostridium difficile (strain 630) OX=272563 GN=cooS1 PE=4 SV=1	3	2	1	1	68.727	698350	228870	208640	1.03603e-08	1.26788e-08	8.86322e-09	1.06341e-08	1.56967e-09	0.00156611
tr|Q185R5|Q185R5_PEPD6	tr|Q185R5|Q185R5_PEPD6 Putative exported protein OS=Peptoclostridium difficile (strain 630) OX=272563 GN=CD630_21270 PE=1 SV=1	4	3	1	1	30.93	1090100	680880	395780	7.27808e-09	1.6975e-08	7.56659e-09	1.06066e-08	4.50473e-09	0.00156206
sp|Q189R8|FOLD_PEPD6	sp|Q189R8|FOLD_PEPD6 Bifunctional protein FolD OS=Peptoclostridium difficile (strain 630) OX=272563 GN=folD PE=3 SV=2	3	2	1	2	30.913	1005200	518930	636430	6.70755e-09	1.29303e-08	1.21607e-08	1.05995e-08	2.76992e-09	0.00156102
tr|Q186Z0|Q186Z0_PEPD6	tr|Q186Z0|Q186Z0_PEPD6 Putative arsenate reductase OS=Peptoclostridium difficile (strain 630) OX=272563 GN=CD630_17770 PE=3 SV=1	3	2	1	2	13.929	2442400	660400	1956000	7.34357e-09	7.41459e-09	1.68405e-08	1.05329e-08	4.46026e-09	0.00155121
tr|Q185Z8|Q185Z8_PEPD6	tr|Q185Z8|Q185Z8_PEPD6 ABC-type transport system, multidrug-family ATP-binding/permease OS=Peptoclostridium difficile (strain 630) OX=272563 GN=CD630_22100 PE=4 SV=1	2	1	1	0	68.031	1010000	303630	0	1.4832e-08	1.66499e-08	0	1.0494e-08	7.45737e-09	0.00154547
tr|Q18C99|Q18C99_PEPD6	tr|Q18C99|Q18C99_PEPD6 DNA polymerase III subunit gamma/tau OS=Peptoclostridium difficile (strain 630) OX=272563 GN=dnaX PE=3 SV=1	4	3	0	2	62.806	1179600	0	397830	1.59921e-08	0	1.54442e-08	1.04788e-08	7.41299e-09	0.00154324
tr|Q182W2|Q182W2_PEPD6	tr|Q182W2|Q182W2_PEPD6 UPF0237 protein CD630_26270 OS=Peptoclostridium difficile (strain 630) OX=272563 GN=CD630_26270 PE=3 SV=1	3	1	1	2	10.184	5322600	1503200	1169100	1.17007e-08	1.23394e-08	7.3593e-09	1.04665e-08	2.21253e-09	0.00154143
tr|Q183K9|Q183K9_PEPD6	tr|Q183K9|Q183K9_PEPD6 Putative glycosyl transferase, family 2 OS=Peptoclostridium difficile (strain 630) OX=272563 GN=tuaG PE=4 SV=1	4	3	0	3	28.967	2213700	0	980110	1.38418e-08	0	1.75487e-08	1.04635e-08	7.55199e-09	0.00154099
tr|F3Y5X0|F3Y5X0_PEPD6	tr|F3Y5X0|F3Y5X0_PEPD6 Uncharacterized protein OS=Peptoclostridium difficile (strain 630) OX=272563 GN=CD630_00181 PE=4 SV=1	2	1	1	1	9.0922	2573700	1132400	3107800	5.05123e-09	8.29906e-09	1.74658e-08	1.0272e-08	5.25673e-09	0.00151279
sp|Q189A6|GLSA_PEPD6	sp|Q189A6|GLSA_PEPD6 Glutaminase OS=Peptoclostridium difficile (strain 630) OX=272563 GN=glsA PE=3 SV=1	4	2	1	2	33.948	319120	340230	900420	2.33851e-09	9.30994e-09	1.88941e-08	1.01808e-08	6.78678e-09	0.00149936
tr|Q186T8|Q186T8_PEPD6	tr|Q186T8|Q186T8_PEPD6 Putative acetyltransferase OS=Peptoclostridium difficile (strain 630) OX=272563 GN=CD630_17310 PE=4 SV=1	3	3	0	1	45.173	2089900	0	363360	2.03786e-08	0	1.01457e-08	1.01748e-08	8.31957e-09	0.00149847
tr|Q186E9|Q186E9_PEPD6	tr|Q186E9|Q186E9_PEPD6 Serine acetyltransferase OS=Peptoclostridium difficile (strain 630) OX=272563 GN=cysE PE=3 SV=2	2	0	1	2	21.433	0	1358300	472870	0	2.3466e-08	6.26457e-09	9.91019e-09	9.92072e-09	0.0014595
tr|Q184S0|Q184S0_PEPD6	tr|Q184S0|Q184S0_PEPD6 Glycerate kinase OS=Peptoclostridium difficile (strain 630) OX=272563 GN=garK PE=3 SV=1	2	1	2	1	40.957	575490	519560	285240	5.08788e-09	1.71524e-08	7.22113e-09	9.82046e-09	5.25708e-09	0.00144629
tr|Q18C10|Q18C10_PEPD6	tr|Q18C10|Q18C10_PEPD6 ABC-type transport system, methionine-specific permease OS=Peptoclostridium difficile (strain 630) OX=272563 GN=metI PE=3 SV=1	2	2	0	2	23.188	2872700	0	1048800	1.43788e-08	0	1.50322e-08	9.80368e-09	6.93738e-09	0.00144381
tr|Q185V2|Q185V2_PEPD6	tr|Q185V2|Q185V2_PEPD6 Putative alanyl-tRNA synthetase OS=Peptoclostridium difficile (strain 630) OX=272563 GN=CD630_21630 PE=3 SV=1	4	3	1	0	45.6	1292400	442070	0	1.27213e-08	1.62486e-08	0	9.65664e-09	6.97847e-09	0.00142216
tr|Q180P7|Q180P7_PEPD6	tr|Q180P7|Q180P7_PEPD6 Putative hydrolase, NUDIX family OS=Peptoclostridium difficile (strain 630) OX=272563 GN=CD630_33980 PE=3 SV=1	4	3	0	1	16.424	747170	0	2590100	2.64892e-09	0	2.62943e-08	9.64775e-09	1.18205e-08	0.00142085
tr|Q18CZ8|Q18CZ8_PEPD6	tr|Q18CZ8|Q18CZ8_PEPD6 Flagellar biosynthesis protein FlhA OS=Peptoclostridium difficile (strain 630) OX=272563 GN=flhA PE=3 SV=1	3	1	1	1	75.601	536380	135230	255620	8.75328e-09	8.24064e-09	1.19451e-08	9.64633e-09	1.63888e-09	0.00142064
tr|Q18B25|Q18B25_PEPD6	tr|Q18B25|Q18B25_PEPD6 Homoserine dehydrogenase OS=Peptoclostridium difficile (strain 630) OX=272563 GN=hom1 PE=3 SV=1	5	3	0	2	44.198	1054200	0	685420	1.00576e-08	0	1.87252e-08	9.59427e-09	7.65154e-09	0.00141297
tr|Q18D33|Q18D33_PEPD6	tr|Q18D33|Q18D33_PEPD6 Putative peptidase, M20A family OS=Peptoclostridium difficile (strain 630) OX=272563 GN=CD630_02910 PE=4 SV=1	6	1	2	3	48.801	243580	80344	761280	2.56591e-09	3.1604e-09	2.29636e-08	9.5633e-09	9.47854e-09	0.00140841
tr|Q189J4|Q189J4_PEPD6	tr|Q189J4|Q189J4_PEPD6 Transcriptional regulator, GntR family OS=Peptoclostridium difficile (strain 630) OX=272563 GN=CD630_06480 PE=4 SV=1	4	3	1	2	25.764	1028400	607490	643580	5.71934e-09	1.26157e-08	1.0249e-08	9.52803e-09	2.86123e-09	0.00140322
sp|Q18CD3|ISPF_PEPD6	sp|Q18CD3|ISPF_PEPD6 2-C-methyl-D-erythritol 2,4-cyclodiphosphate synthase OS=Peptoclostridium difficile (strain 630) OX=272563 GN=ispF PE=3 SV=1	3	2	0	2	17.434	2859000	0	1649100	1.07592e-08	0	1.77709e-08	9.51006e-09	7.30853e-09	0.00140057
tr|Q184G4|Q184G4_PEPD6	tr|Q184G4|Q184G4_PEPD6 Uncharacterized protein OS=Peptoclostridium difficile (strain 630) OX=272563 GN=CD630_29720 PE=4 SV=1	3	3	1	1	30.164	2066800	202220	541430	1.34573e-08	4.91669e-09	1.00948e-08	9.4896e-09	3.51285e-09	0.00139756
tr|Q183L7|Q183L7_PEPD6	tr|Q183L7|Q183L7_PEPD6 Cell wall binding protein cwp7 OS=Peptoclostridium difficile (strain 630) OX=272563 GN=cwp7 PE=4 SV=1	2	2	0	1	39.295	2048000	0	456530	1.73715e-08	0	1.10885e-08	9.48668e-09	7.18177e-09	0.00139713
tr|Q180C7|Q180C7_PEPD6	tr|Q180C7|Q180C7_PEPD6 Pyruvate formate-lyase (Activating enzyme) OS=Peptoclostridium difficile (strain 630) OX=272563 GN=pflE PE=4 SV=1	4	2	1	1	34.375	838450	447060	454340	6.22143e-09	1.23871e-08	9.65362e-09	9.42071e-09	2.52249e-09	0.00138741
tr|Q18CW6|Q18CW6_PEPD6	tr|Q18CW6|Q18CW6_PEPD6 Putative flagellar biosynthesis protein OS=Peptoclostridium difficile (strain 630) OX=272563 GN=CD630_02300 PE=4 SV=1	3	3	1	0	16.311	5186100	759080	0	1.82596e-08	9.97995e-09	0	9.41319e-09	7.46523e-09	0.00138631
sp|Q187C6|ISPH_PEPD6	sp|Q187C6|ISPH_PEPD6 4-hydroxy-3-methylbut-2-enyl diphosphate reductase OS=Peptoclostridium difficile (strain 630) OX=272563 GN=ispH PE=3 SV=1	8	4	3	3	31.466	1585400	409140	362010	1.07684e-08	1.0377e-08	7.04091e-09	9.39545e-09	1.67256e-09	0.00138369
tr|Q18BQ0|Q18BQ0_PEPD6	tr|Q18BQ0|Q18BQ0_PEPD6 Glycerol kinase OS=Peptoclostridium difficile (strain 630) OX=272563 GN=glpK2 PE=3 SV=1	2	1	1	2	56.439	1028600	147050	252130	1.25313e-08	6.68967e-09	8.7957e-09	9.33889e-09	2.41557e-09	0.00137536
tr|Q185W8|Q185W8_PEPD6	tr|Q185W8|Q185W8_PEPD6 Putative anaerobic dehydrogenase OS=Peptoclostridium difficile (strain 630) OX=272563 GN=CD630_21790 PE=3 SV=1	5	5	0	1	82.635	1289600	0	94391	2.30033e-08	0	4.82127e-09	9.27485e-09	9.905e-09	0.00136593
sp|Q18C09|METN_PEPD6	sp|Q18C09|METN_PEPD6 Methionine import ATP-binding protein MetN OS=Peptoclostridium difficile (strain 630) OX=272563 GN=metN PE=3 SV=1	5	5	0	1	35.914	3551900	0	0	2.75356e-08	0	0	9.17854e-09	1.29804e-08	0.00135175
tr|Q18BB2|Q18BB2_PEPD6	tr|Q18BB2|Q18BB2_PEPD6 Chromosome partition protein Smc OS=Peptoclostridium difficile (strain 630) OX=272563 GN=smc PE=3 SV=1	6	3	0	4	137.03	414680	0	180040	1.22659e-08	0	1.52493e-08	9.17175e-09	6.59879e-09	0.00135075
tr|Q180J3|Q180J3_PEPD6	tr|Q180J3|Q180J3_PEPD6 Uncharacterized protein OS=Peptoclostridium difficile (strain 630) OX=272563 GN=CD630_33480 PE=4 SV=1	3	2	1	2	33.607	2178300	200990	283080	1.58022e-08	5.44458e-09	5.88038e-09	9.04239e-09	4.78323e-09	0.0013317
tr|Q189T7|Q189T7_PEPD6	tr|Q189T7|Q189T7_PEPD6 Histidinol-phosphatase OS=Peptoclostridium difficile (strain 630) OX=272563 GN=hisK PE=3 SV=1	2	1	1	1	30.153	1344800	359710	514460	8.75304e-09	8.74265e-09	9.58846e-09	9.02805e-09	3.9629e-10	0.00132958
tr|Q183I8|Q183I8_PEPD6	tr|Q183I8|Q183I8_PEPD6 Uncharacterized protein OS=Peptoclostridium difficile (strain 630) OX=272563 GN=CD630_27510 PE=4 SV=1	3	1	0	3	55.635	823740	0	497630	9.89256e-09	0	1.71128e-08	9.00179e-09	7.01461e-09	0.00132572
tr|Q189S1|Q189S1_PEPD6	tr|Q189S1|Q189S1_PEPD6 Bifunctional carbon monoxide dehydrogenase/acetyl-CoA synthase, subunit delta OS=Peptoclostridium difficile (strain 630) OX=272563 GN=CD630_07250 PE=4 SV=1	4	1	1	2	33.72	0	412390	756950	0	1.12087e-08	1.57769e-08	8.9952e-09	6.62834e-09	0.00132475
tr|Q182K4|Q182K4_PEPD6	tr|Q182K4|Q182K4_PEPD6 Cell surface protein cwp29 OS=Peptoclostridium difficile (strain 630) OX=272563 GN=cwp29 PE=4 SV=1	2	1	1	1	50.061	433440	362800	246050	4.68381e-09	1.46395e-08	7.61359e-09	8.97897e-09	4.1775e-09	0.00132236
tr|Q185I4|Q185I4_PEPD6	tr|Q185I4|Q185I4_PEPD6 ABC-type transport system, molybdenum-like extracellular solute-binding protein OS=Peptoclostridium difficile (strain 630) OX=272563 GN=CD630_23110 PE=4 SV=1	2	1	1	0	29.605	393490	1023200	0	2.5146e-09	2.44166e-08	0	8.97708e-09	1.09656e-08	0.00132208
tr|Q184I1|Q184I1_PEPD6	tr|Q184I1|Q184I1_PEPD6 ABC-type transport system, sulfonate-family extracellular solute-binding protein OS=Peptoclostridium difficile (strain 630) OX=272563 GN=ssuA2 PE=4 SV=1	2	1	0	1	34.592	2626800	0	341850	1.96143e-08	0	7.30933e-09	8.97455e-09	8.09362e-09	0.00132171
tr|Q185S6|Q185S6_PEPD6	tr|Q185S6|Q185S6_PEPD6 Uncharacterized protein OS=Peptoclostridium difficile (strain 630) OX=272563 GN=CD630_21361 PE=4 SV=1	1	1	0	1	7.8249	11809000	0	1441000	1.99463e-08	0	6.96962e-09	8.97198e-09	8.26522e-09	0.00132133
tr|Q185V1|Q185V1_PEPD6	tr|Q185V1|Q185V1_PEPD6 L-lactate dehydrogenase OS=Peptoclostridium difficile (strain 630) OX=272563 GN=ldh PE=3 SV=1	2	2	1	0	35.208	1490400	546790	0	1.1327e-08	1.55175e-08	0	8.94817e-09	6.55451e-09	0.00131782
tr|Q18A28|Q18A28_PEPD6	tr|Q18A28|Q18A28_PEPD6 Aconitate hydratase (Citrate hydro-lyase) OS=Peptoclostridium difficile (strain 630) OX=272563 GN=acnB PE=4 SV=1	5	5	0	1	69.117	1545200	0	88470	2.30537e-08	0	3.77961e-09	8.94443e-09	1.00954e-08	0.00131727
tr|Q182B7|Q182B7_PEPD6	tr|Q182B7|Q182B7_PEPD6 Transcriptional regulator, IclR family OS=Peptoclostridium difficile (strain 630) OX=272563 GN=CD630_24300 PE=4 SV=1	1	1	1	1	28.878	787810	386640	720630	4.91088e-09	8.99983e-09	1.28631e-08	8.9246e-09	3.24692e-09	0.00131435
tr|Q189Q5|Q189Q5_PEPD6	tr|Q189Q5|Q189Q5_PEPD6 Putative radical SAM domain-containing protein OS=Peptoclostridium difficile (strain 630) OX=272563 GN=CD630_07130 PE=4 SV=1	4	4	0	1	69.216	823050	0	336550	1.22971e-08	0	1.43987e-08	8.8986e-09	6.35048e-09	0.00131052
tr|Q184S7|Q184S7_PEPD6	tr|Q184S7|Q184S7_PEPD6 Trehalose-6-phosphate hydrolase OS=Peptoclostridium difficile (strain 630) OX=272563 GN=treA PE=4 SV=1	3	2	0	1	66.122	650780	0	425330	9.28861e-09	0	1.73836e-08	8.89072e-09	7.10238e-09	0.00130936
sp|Q18B70|ATSE_PEPD6	sp|Q18B70|ATSE_PEPD6 Acetyltransferase CD1211 OS=Peptoclostridium difficile (strain 630) OX=272563 GN=CD630_12110 PE=4 SV=1	2	1	1	0	18.435	1441400	1386600	0	5.73586e-09	2.06041e-08	0	8.78e-09	8.68266e-09	0.00129305
tr|Q185Q1|Q185Q1_PEPD6	tr|Q185Q1|Q185Q1_PEPD6 Two-component response regulator OS=Peptoclostridium difficile (strain 630) OX=272563 GN=CD630_21140 PE=4 SV=1	3	2	0	2	25.364	1152000	0	1266700	6.30726e-09	0	1.9859e-08	8.7221e-09	8.28528e-09	0.00128453
sp|Q180Q8|UVRC_PEPD6	sp|Q180Q8|UVRC_PEPD6 UvrABC system protein C OS=Peptoclostridium difficile (strain 630) OX=272563 GN=uvrC PE=3 SV=1	2	2	1	0	70.356	980650	198530	0	1.48931e-08	1.12587e-08	0	8.71727e-09	6.3401e-09	0.00128382
tr|Q180K2|Q180K2_PEPD6	tr|Q180K2|Q180K2_PEPD6 Putative protease/amidase OS=Peptoclostridium difficile (strain 630) OX=272563 GN=CD630_33570 PE=4 SV=1	2	2	1	1	21.944	1398000	590080	657800	6.62207e-09	1.04373e-08	8.92229e-09	8.66054e-09	1.56851e-09	0.00127546
tr|Q189F4|Q189F4_PEPD6	tr|Q189F4|Q189F4_PEPD6 Uncharacterized protein OS=Peptoclostridium difficile (strain 630) OX=272563 GN=CD630_06080 PE=4 SV=2	1	0	1	1	21.61	0	0	1942800	0	0	2.59507e-08	8.65024e-09	1.22333e-08	0.00127394
tr|Q182L3|Q182L3_PEPD6	tr|Q182L3|Q182L3_PEPD6 1,4-alpha-glucan branching enzyme OS=Peptoclostridium difficile (strain 630) OX=272563 GN=glgB PE=3 SV=1	4	3	0	2	77.375	711880	0	293620	1.18899e-08	0	1.40428e-08	8.64422e-09	6.17525e-09	0.00127306
tr|Q181W3|Q181W3_PEPD6	tr|Q181W3|Q181W3_PEPD6 Putative hydrolase, NUDIX family OS=Peptoclostridium difficile (strain 630) OX=272563 GN=CD630_23770 PE=4 SV=1	2	1	1	0	19.588	2280700	1031600	0	9.64337e-09	1.62878e-08	0	8.64371e-09	6.68692e-09	0.00127298
tr|Q189T8|Q189T8_PEPD6	tr|Q189T8|Q189T8_PEPD6 Transcriptional regulator, DeoR family OS=Peptoclostridium difficile (strain 630) OX=272563 GN=CD630_07430 PE=4 SV=1	3	2	0	2	28.177	2194500	0	719400	1.33475e-08	0	1.25294e-08	8.62566e-09	6.1084e-09	0.00127032
tr|Q18AP3|Q18AP3_PEPD6	tr|Q18AP3|Q18AP3_PEPD6 Nuclease SbcCD subunit C OS=Peptoclostridium difficile (strain 630) OX=272563 GN=sbcC PE=4 SV=1	5	5	1	1	136.03	338290	82510	80968	9.93332e-09	9.04694e-09	6.80792e-09	8.59606e-09	1.31517e-09	0.00126596
tr|Q182V0|Q182V0_PEPD6	tr|Q182V0|Q182V0_PEPD6 Transcriptional regulator, TetR family OS=Peptoclostridium difficile (strain 630) OX=272563 GN=CD630_26150 PE=4 SV=1	2	1	2	0	21.609	1110500	1183000	0	5.17993e-09	2.06053e-08	0	8.59509e-09	8.75185e-09	0.00126582
tr|Q18D83|Q18D83_PEPD6	tr|Q18D83|Q18D83_PEPD6 Putative beta-lactamase-like protein OS=Peptoclostridium difficile (strain 630) OX=272563 GN=CD630_03440 PE=4 SV=1	2	1	1	1	35.12	623780	391830	458090	4.72886e-09	1.10921e-08	9.94425e-09	8.58839e-09	2.76904e-09	0.00126484
tr|Q186D1|Q186D1_PEPD6	tr|Q186D1|Q186D1_PEPD6 Putative esterase, SGNH hydrolase-type OS=Peptoclostridium difficile (strain 630) OX=272563 GN=CD630_15760 PE=4 SV=1	3	3	0	2	22.375	2847200	0	865610	1.37515e-08	0	1.19716e-08	8.57438e-09	6.10639e-09	0.00126277
tr|Q182T3|Q182T3_PEPD6	tr|Q182T3|Q182T3_PEPD6 ABC-type transport system,pristinamycin/multidrug-family ATP-binding protein OS=Peptoclostridium difficile (strain 630) OX=272563 GN=CD630_25930 PE=4 SV=1	4	3	1	0	63.137	1036600	227410	0	1.41275e-08	1.15732e-08	0	8.56691e-09	6.14682e-09	0.00126167
tr|Q181C4|Q181C4_PEPD6	tr|Q181C4|Q181C4_PEPD6 Ribonuclease M5 OS=Peptoclostridium difficile (strain 630) OX=272563 GN=rnmV PE=3 SV=1	3	1	2	1	19.566	513290	865710	816810	2.16788e-09	1.36532e-08	9.87847e-09	8.56652e-09	4.77976e-09	0.00126161
tr|Q18CY8|Q18CY8_PEPD6	tr|Q18CY8|Q18CY8_PEPD6 ATP synthase subunit beta FliI OS=Peptoclostridium difficile (strain 630) OX=272563 GN=fliI PE=4 SV=1	5	4	1	0	48.13	1704200	204940	0	1.77055e-08	7.95065e-09	0	8.55203e-09	7.24072e-09	0.00125948
tr|Q180G6|Q180G6_PEPD6	tr|Q180G6|Q180G6_PEPD6 Uncharacterized protein OS=Peptoclostridium difficile (strain 630) OX=272563 GN=CD630_33210 PE=4 SV=2	3	1	0	2	24.415	740640	0	1421000	3.90332e-09	0	2.14446e-08	8.4493e-09	9.32619e-09	0.00124435
tr|Q180S5|Q180S5_PEPD6	tr|Q180S5|Q180S5_PEPD6 Cobalt-precorrin-6Y C(5)-methyltransferase (Cobalt-precorrin-6 methyltransferase) (Cobalt-precorrin-6Y methylase) OS=Peptoclostridium difficile (strain 630) OX=272563 GN=cbiE PE=4 SV=1	6	3	2	1	22.816	657950	867160	433120	3.24043e-09	1.59477e-08	6.10821e-09	8.43213e-09	5.44177e-09	0.00124182
tr|Q185L4|Q185L4_PEPD6	tr|Q185L4|Q185L4_PEPD6 Gamma-aminobutyrate metabolism dehydratase/isomerase [includes: 4-hydroxybutyryl-coa dehydratase vinylacetyl-coa-delta-isomerase] OS=Peptoclostridium difficile (strain 630) OX=272563 GN=abfD PE=4 SV=1	4	4	1	0	55.101	1409400	188010	0	1.67635e-08	8.35027e-09	0	8.37125e-09	6.84368e-09	0.00123286
tr|Q184J6|Q184J6_PEPD6	tr|Q184J6|Q184J6_PEPD6 Transcriptional regulator, IclR family OS=Peptoclostridium difficile (strain 630) OX=272563 GN=CD630_30050 PE=4 SV=1	5	4	0	2	29.048	3110300	0	304780	1.95024e-08	0	5.47229e-09	8.32491e-09	8.21338e-09	0.00122603
tr|Q186H3|Q186H3_PEPD6	tr|Q186H3|Q186H3_PEPD6 ABC-type transport system, multidrug-family ATP-binding protein OS=Peptoclostridium difficile (strain 630) OX=272563 GN=CD630_16180 PE=4 SV=1	4	3	1	1	27.112	1741900	452210	288240	1.01943e-08	9.88239e-09	4.83039e-09	8.30234e-09	2.45834e-09	0.00122271
tr|Q18C48|Q18C48_PEPD6	tr|Q18C48|Q18C48_PEPD6 ABC-type transport system, ATP-binding protein OS=Peptoclostridium difficile (strain 630) OX=272563 GN=CD630_15280 PE=4 SV=1	3	3	0	1	25.39	4531200	0	0	2.4834e-08	0	0	8.278e-09	1.17069e-08	0.00121912
tr|Q187C5|Q187C5_PEPD6	tr|Q187C5|Q187C5_PEPD6 Uncharacterized protein OS=Peptoclostridium difficile (strain 630) OX=272563 GN=CD630_18150 PE=4 SV=1	4	3	2	0	46.513	1550800	246160	0	1.55704e-08	9.22894e-09	0	8.26646e-09	6.39293e-09	0.00121742
tr|Q184T7|Q184T7_PEPD6	tr|Q184T7|Q184T7_PEPD6 Putative C4-dicarboxylate anaerobic carrier,DcuC family OS=Peptoclostridium difficile (strain 630) OX=272563 GN=CD630_31000 PE=4 SV=1	1	1	0	0	50.219	2283800	0	0	2.47569e-08	0	0	8.25231e-09	1.16705e-08	0.00121534
tr|Q188C4|Q188C4_PEPD6	tr|Q188C4|Q188C4_PEPD6 Uncharacterized protein OS=Peptoclostridium difficile (strain 630) OX=272563 GN=CD630_20580 PE=4 SV=1	2	2	0	1	26.71	2807700	0	516230	1.61881e-08	0	8.52283e-09	8.23697e-09	6.61184e-09	0.00121308
tr|Q18C95|Q18C95_PEPD6	tr|Q18C95|Q18C95_PEPD6 Uncharacterized protein OS=Peptoclostridium difficile (strain 630) OX=272563 GN=CD630_00080 PE=4 SV=1	2	2	0	1	9.5892	8839700	0	1022800	1.82974e-08	0	6.06233e-09	8.11993e-09	7.61027e-09	0.00119584
tr|Q18AL1|Q18AL1_PEPD6	tr|Q18AL1|Q18AL1_PEPD6 N-acetylglucosamine-6-phosphate deacetylase (GlcNAc 6-P deacetylase) OS=Peptoclostridium difficile (strain 630) OX=272563 GN=nagA PE=3 SV=2	7	6	0	3	41.644	655480	0	708910	5.89227e-09	0	1.82478e-08	8.04668e-09	7.60379e-09	0.00118506
tr|Q18BC0|Q18BC0_PEPD6	tr|Q18BC0|Q18BC0_PEPD6 Ribosome biogenesis GTPase A OS=Peptoclostridium difficile (strain 630) OX=272563 GN=CD630_12580 PE=3 SV=1	4	3	0	1	32.996	2715500	0	232100	1.93411e-08	0	4.73372e-09	8.02495e-09	8.2318e-09	0.00118186
tr|Q183M7|Q183M7_PEPD6	tr|Q183M7|Q183M7_PEPD6 Cell surface protein cwp66 OS=Peptoclostridium difficile (strain 630) OX=272563 GN=cwp66 PE=4 SV=1	4	3	1	1	66.778	523510	306200	0	7.54621e-09	1.64816e-08	0	8.00926e-09	6.73654e-09	0.00117955
tr|Q186P2|Q186P2_PEPD6	tr|Q186P2|Q186P2_PEPD6 Putative lipoprotein OS=Peptoclostridium difficile (strain 630) OX=272563 GN=CD630_16870 PE=4 SV=1	4	3	1	2	31.749	1657900	206330	363700	1.13621e-08	5.28023e-09	7.1374e-09	7.92658e-09	2.54485e-09	0.00116737
tr|Q180U8|Q180U8_PEPD6	tr|Q180U8|Q180U8_PEPD6 Putative oxidoreductase with NAD(P)-binding Rossmann-fold domain OS=Peptoclostridium difficile (strain 630) OX=272563 GN=CD630_34500 PE=1 SV=1	3	3	0	1	34.62	1821400	0	471420	1.36114e-08	0	1.00879e-08	7.89977e-09	5.76822e-09	0.00116342
tr|Q184Z0|Q184Z0_PEPD6	tr|Q184Z0|Q184Z0_PEPD6 Uncharacterized protein OS=Peptoclostridium difficile (strain 630) OX=272563 GN=CD630_31500 PE=4 SV=1	2	0	1	1	72.53	0	206600	257730	0	1.20784e-08	1.15544e-08	7.8776e-09	5.57441e-09	0.00116016
tr|Q189C4|Q189C4_PEPD6	tr|Q189C4|Q189C4_PEPD6 Glyceraldehyde-3-phosphate dehydrogenase (NADP(+)) (GADPH) OS=Peptoclostridium difficile (strain 630) OX=272563 GN=gapN PE=3 SV=1	8	6	0	4	53.079	959700	0	381250	1.09958e-08	0	1.25083e-08	7.83472e-09	5.57429e-09	0.00115384
tr|Q189U7|Q189U7_PEPD6	tr|Q189U7|Q189U7_PEPD6 ABC-type transport system, aminoacid-family extracellular solute-binding protein OS=Peptoclostridium difficile (strain 630) OX=272563 GN=CD630_07500 PE=4 SV=1	3	3	0	1	29.536	3660200	0	0	2.3336e-08	0	0	7.77868e-09	1.10007e-08	0.00114559
tr|F3Y632|F3Y632_PEPD6	tr|F3Y632|F3Y632_PEPD6 Uncharacterized protein OS=Peptoclostridium difficile (strain 630) OX=272563 GN=CD630_15461 PE=4 SV=1	1	1	0	1	6.937	3195600	0	4290600	4.78514e-09	0	1.83974e-08	7.72751e-09	7.79355e-09	0.00113805
tr|Q189F0|Q189F0_PEPD6	tr|Q189F0|Q189F0_PEPD6 Uncharacterized protein OS=Peptoclostridium difficile (strain 630) OX=272563 GN=CD630_06020 PE=4 SV=1	1	0	1	1	9.1282	0	1917200	1593100	0	1.41063e-08	8.98865e-09	7.69831e-09	5.8307e-09	0.00113375
tr|Q187E5|Q187E5_PEPD6	tr|Q187E5|Q187E5_PEPD6 Chorismate synthase OS=Peptoclostridium difficile (strain 630) OX=272563 GN=aroC PE=3 SV=1	6	6	0	1	39.034	1668800	0	370320	1.40611e-08	0	8.93484e-09	7.6653e-09	5.81017e-09	0.00112889
tr|Q183R2|Q183R2_PEPD6	tr|Q183R2|Q183R2_PEPD6 Uncharacterized protein OS=Peptoclostridium difficile (strain 630) OX=272563 GN=CD630_28230 PE=4 SV=1	3	2	0	1	52.902	1253100	0	250990	1.43096e-08	0	8.2072e-09	7.50561e-09	5.86291e-09	0.00110537
tr|Q181X8|Q181X8_PEPD6	tr|Q181X8|Q181X8_PEPD6 Putative tRNA-binding protein OS=Peptoclostridium difficile (strain 630) OX=272563 GN=CD630_23920 PE=4 SV=1	1	1	1	1	26.721	2119100	276070	219860	1.22229e-08	5.9461e-09	3.63133e-09	7.26678e-09	3.62969e-09	0.0010702
tr|Q18A71|Q18A71_PEPD6	tr|Q18A71|Q18A71_PEPD6 ABC-type transport system, sugar-family extracellular solute-binding protein OS=Peptoclostridium difficile (strain 630) OX=272563 GN=CD630_08760 PE=4 SV=1	5	4	0	3	36.971	2183300	0	189520	1.74239e-08	0	4.33095e-09	7.25161e-09	7.40701e-09	0.00106796
tr|Q189S2|Q189S2_PEPD6	tr|Q189S2|Q189S2_PEPD6 Bifunctional carbon monoxide dehydrogenase/acetyl-CoA synthase,nickel-inserting subunit OS=Peptoclostridium difficile (strain 630) OX=272563 GN=CD630_07240 PE=4 SV=1	3	2	1	1	28.265	852450	517960	268550	5.20102e-09	1.18006e-08	4.69181e-09	7.23116e-09	3.23779e-09	0.00106495
tr|Q185U2|Q185U2_PEPD6	tr|Q185U2|Q185U2_PEPD6 Uncharacterized protein OS=Peptoclostridium difficile (strain 630) OX=272563 GN=CD630_21530 PE=4 SV=1	1	1	0	1	8.9205	4702200	0	2245400	9.05442e-09	0	1.23808e-08	7.14508e-09	5.23166e-09	0.00105228
tr|Q18CZ1|Q18CZ1_PEPD6	tr|Q18CZ1|Q18CZ1_PEPD6 Flagellar motor rotation protein MotB (Chemotaxis protein MotB) OS=Peptoclostridium difficile (strain 630) OX=272563 GN=motB PE=4 SV=1	2	2	1	1	25.713	1214500	440180	349810	6.74095e-09	9.12312e-09	5.5597e-09	7.14126e-09	1.48204e-09	0.00105171
tr|Q184V4|Q184V4_PEPD6	tr|Q184V4|Q184V4_PEPD6 Transcription antiterminator, PTS operon regulator, bglG2 OS=Peptoclostridium difficile (strain 630) OX=272563 GN=bglG2 PE=4 SV=1	2	0	1	2	33.363	0	218160	753770	0	5.86679e-09	1.55443e-08	7.13702e-09	6.40917e-09	0.00105109
tr|Q188I7|Q188I7_PEPD6	tr|Q188I7|Q188I7_PEPD6 Transcriptional regulator, sigma-54-dependent OS=Peptoclostridium difficile (strain 630) OX=272563 GN=CD630_04020 PE=4 SV=2	4	2	0	3	62.088	495190	0	384850	6.63667e-09	0	1.47695e-08	7.13539e-09	6.03993e-09	0.00105085
tr|Q18AY1|Q18AY1_PEPD6	tr|Q18AY1|Q18AY1_PEPD6 Transcriptional regulator, RmlC-type OS=Peptoclostridium difficile (strain 630) OX=272563 GN=CD630_11220 PE=4 SV=1	2	1	1	1	21.041	2106400	457520	310540	9.56704e-09	7.75955e-09	4.03878e-09	7.12179e-09	2.30152e-09	0.00104885
tr|Q184I8|Q184I8_PEPD6	tr|Q184I8|Q184I8_PEPD6 Uncharacterized protein OS=Peptoclostridium difficile (strain 630) OX=272563 GN=CD630_29960 PE=4 SV=2	1	1	1	1	27.446	931410	394470	414860	5.51811e-09	8.72676e-09	7.03797e-09	7.09428e-09	1.31053e-09	0.00104479
tr|Q182E0|Q182E0_PEPD6	tr|Q182E0|Q182E0_PEPD6 Uncharacterized protein OS=Peptoclostridium difficile (strain 630) OX=272563 GN=CD630_24540 PE=4 SV=1	2	2	0	1	58.007	772860	0	320790	9.67725e-09	0	1.15019e-08	7.0597e-09	5.04723e-09	0.0010397
tr|Q182J7|Q182J7_PEPD6	tr|Q182J7|Q182J7_PEPD6 Transcription antiterminator, PTS operon regulator OS=Peptoclostridium difficile (strain 630) OX=272563 GN=CD630_25110 PE=4 SV=1	2	1	1	0	31.713	1017500	553490	0	6.96534e-09	1.41484e-08	0	7.03791e-09	5.77629e-09	0.00103649
tr|Q18CB3|Q18CB3_PEPD6	tr|Q18CB3|Q18CB3_PEPD6 DNA repair protein RadA OS=Peptoclostridium difficile (strain 630) OX=272563 GN=radA PE=3 SV=1	3	1	1	1	50.273	825910	145650	195370	8.96268e-09	5.90209e-09	6.07099e-09	6.97859e-09	1.40466e-09	0.00102775
tr|Q184B4|Q184B4_PEPD6	tr|Q184B4|Q184B4_PEPD6 Transcriptional regulator, Phage-type OS=Peptoclostridium difficile (strain 630) OX=272563 GN=CD630_29270 PE=4 SV=2	1	0	1	1	44.081	0	441900	190600	0	1.57013e-08	5.19327e-09	6.96486e-09	6.53129e-09	0.00102573
tr|Q182K1|Q182K1_PEPD6	tr|Q182K1|Q182K1_PEPD6 Aminotransferase OS=Peptoclostridium difficile (strain 630) OX=272563 GN=CD630_25150 PE=3 SV=1	2	2	1	1	62.016	627300	142300	134700	8.39749e-09	7.11326e-09	5.16342e-09	6.89139e-09	1.32959e-09	0.00101491
sp|Q183I0|APT_PEPD6	sp|Q183I0|APT_PEPD6 Adenine phosphoribosyltransferase OS=Peptoclostridium difficile (strain 630) OX=272563 GN=apt PE=3 SV=1	6	5	0	4	18.768	646080	0	1554200	2.61743e-09	0	1.80298e-08	6.88242e-09	7.9545e-09	0.00101359
tr|Q189P9|Q189P9_PEPD6	tr|Q189P9|Q189P9_PEPD6 Putative peptidase, U32 family OS=Peptoclostridium difficile (strain 630) OX=272563 GN=CD630_07030 PE=4 SV=1	5	4	0	1	98.396	628450	0	117510	1.33481e-08	0	7.14692e-09	6.83167e-09	5.45389e-09	0.00100612
tr|Q181A4|Q181A4_PEPD6	tr|Q181A4|Q181A4_PEPD6 Putative twitching motility protein PilT OS=Peptoclostridium difficile (strain 630) OX=272563 GN=CD630_35050 PE=4 SV=1	3	2	2	0	39.981	1262500	296700	0	1.08957e-08	9.56162e-09	0	6.81911e-09	4.8525e-09	0.00100427
tr|Q18A38|Q18A38_PEPD6	tr|Q18A38|Q18A38_PEPD6 Uncharacterized protein OS=Peptoclostridium difficile (strain 630) OX=272563 GN=CD630_08420 PE=4 SV=1	3	2	1	1	32.957	1442800	347680	43587	1.02642e-08	9.23608e-09	8.87915e-10	6.79606e-09	4.19872e-09	0.00100087
tr|Q18D67|Q18D67_PEPD6	tr|Q18D67|Q18D67_PEPD6 ABC transporter ATP-binding protein OS=Peptoclostridium difficile (strain 630) OX=272563 GN=cbiO PE=3 SV=1	3	2	0	1	31.36	1236900	0	595930	8.373e-09	0	1.15515e-08	6.6415e-09	4.87222e-09	0.000978111
tr|Q183I1|Q183I1_PEPD6	tr|Q183I1|Q183I1_PEPD6 Single-stranded-DNA-specific exonuclease OS=Peptoclostridium difficile (strain 630) OX=272563 GN=recJ PE=4 SV=1	5	4	0	1	93.766	709490	0	92094	1.43603e-08	0	5.33757e-09	6.56594e-09	5.92655e-09	0.000966984
tr|Q185L2|Q185L2_PEPD6	tr|Q185L2|Q185L2_PEPD6 4-hydroxybutyrate CoA transferase OS=Peptoclostridium difficile (strain 630) OX=272563 GN=cat2 PE=4 SV=1	2	1	1	1	48.002	745520	98566	256180	7.72483e-09	3.8137e-09	7.60101e-09	6.37985e-09	1.81524e-09	0.000939577
tr|Q185U5|Q185U5_PEPD6	tr|Q185U5|Q185U5_PEPD6 Biotin synthase OS=Peptoclostridium difficile (strain 630) OX=272563 GN=bioB1 PE=4 SV=2	2	2	1	1	42.02	1164600	148240	128580	1.05634e-08	5.0209e-09	3.33961e-09	6.30797e-09	3.08633e-09	0.000928991
tr|Q188T4|Q188T4_PEPD6	tr|Q188T4|Q188T4_PEPD6 PTS system, mannose/fructose/sorbose IIB component OS=Peptoclostridium difficile (strain 630) OX=272563 GN=CD630_04920 PE=4 SV=1	3	2	2	0	17.212	888500	1117100	0	3.30111e-09	1.54983e-08	0	6.26646e-09	6.66554e-09	0.000922879
tr|Q185B1|Q185B1_PEPD6	tr|Q185B1|Q185B1_PEPD6 Transcriptional regulator, RpiR family OS=Peptoclostridium difficile (strain 630) OX=272563 GN=CD630_22350 PE=4 SV=1	3	3	0	1	31.584	1970900	0	264230	1.3437e-08	0	5.15841e-09	6.19847e-09	5.53471e-09	0.000912865
tr|Q18A74|Q18A74_PEPD6	tr|Q18A74|Q18A74_PEPD6 Multifunctional fusion protein OS=Peptoclostridium difficile (strain 630) OX=272563 GN=nnrD PE=3 SV=1	2	2	0	1	58.024	1111900	0	129410	1.39266e-08	0	4.64133e-09	6.1893e-09	5.7899e-09	0.000911514
tr|Q183L4|Q183L4_PEPD6	tr|Q183L4|Q183L4_PEPD6 Putative glycerophosphotransferase OS=Peptoclostridium difficile (strain 630) OX=272563 GN=CD630_27750 PE=4 SV=1	5	4	0	1	47.072	1139900	0	226120	1.15824e-08	0	6.57912e-09	6.05385e-09	4.74308e-09	0.000891567
tr|Q184A9|Q184A9_PEPD6	tr|Q184A9|Q184A9_PEPD6 Putative phage protein OS=Peptoclostridium difficile (strain 630) OX=272563 GN=CD630_09461 PE=4 SV=2	1	1	0	1	9.0212	4162600	0	1787100	8.10587e-09	0	9.96505e-09	6.02364e-09	4.32646e-09	0.000887118
tr|Q182C5|Q182C5_PEPD6	tr|Q182C5|Q182C5_PEPD6 Cytidine deaminase OS=Peptoclostridium difficile (strain 630) OX=272563 GN=cdd PE=3 SV=1	2	2	1	0	14.596	4333000	363310	0	1.36519e-08	4.27436e-09	0	5.97542e-09	5.70168e-09	0.000880016
tr|Q18A27|Q18A27_PEPD6	tr|Q18A27|Q18A27_PEPD6 Putative metallo-beta-lactamase superfamily protein OS=Peptoclostridium difficile (strain 630) OX=272563 GN=CD630_08290 PE=4 SV=1	3	2	2	1	30.728	456760	455270	189440	3.02965e-09	1.12762e-08	3.59809e-09	5.96799e-09	3.76065e-09	0.000878922
tr|Q18CB6|Q18CB6_PEPD6	tr|Q18CB6|Q18CB6_PEPD6 Acetoin dehydrogenase E1 component (TPP-dependent alpha subunit) OS=Peptoclostridium difficile (strain 630) OX=272563 GN=acoA PE=4 SV=1	1	1	0	1	35.665	1481900	0	291080	1.14086e-08	0	6.41684e-09	5.94181e-09	4.66963e-09	0.000875066
tr|Q18CB0|Q18CB0_PEPD6	tr|Q18CB0|Q18CB0_PEPD6 Protein-arginine kinase OS=Peptoclostridium difficile (strain 630) OX=272563 GN=mcsB PE=3 SV=1	5	4	1	0	38.912	401660	457100	0	3.37375e-09	1.43369e-08	0	5.90355e-09	6.12027e-09	0.000869431
tr|Q189D5|Q189D5_PEPD6	tr|Q189D5|Q189D5_PEPD6 Uncharacterized protein OS=Peptoclostridium difficile (strain 630) OX=272563 GN=CD630_05880 PE=4 SV=1	2	1	0	2	11.127	2833400	0	1580300	6.80545e-09	0	1.08689e-08	5.89144e-09	4.48402e-09	0.000867648
tr|Q180H6|Q180H6_PEPD6	tr|Q180H6|Q180H6_PEPD6 Putative conjugative transposon protein Tn916-like, CTn6-Orf10 OS=Peptoclostridium difficile (strain 630) OX=272563 GN=CD630_33331 PE=4 SV=2	2	1	0	1	9.2347	5864500	0	1015500	1.16903e-08	0	5.79655e-09	5.82894e-09	4.77259e-09	0.000858443
tr|Q186Z3|Q186Z3_PEPD6	tr|Q186Z3|Q186Z3_PEPD6 Putative lipoprotein OS=Peptoclostridium difficile (strain 630) OX=272563 GN=CD630_17810 PE=4 SV=1	3	2	0	1	52.772	554030	0	341820	6.31113e-09	0	1.11498e-08	5.82032e-09	4.5651e-09	0.000857173
tr|Q183L3|Q183L3_PEPD6	tr|Q183L3|Q183L3_PEPD6 Putative glycosyl transferase, family 2 OS=Peptoclostridium difficile (strain 630) OX=272563 GN=CD630_27760 PE=4 SV=1	3	2	0	1	32.191	1211500	0	452550	8.41838e-09	0	9.00466e-09	5.80768e-09	4.11362e-09	0.000855313
tr|Q18AJ9|Q18AJ9_PEPD6	tr|Q18AJ9|Q18AJ9_PEPD6 ABC-type transport system,nitrate/sulfonate/taurine extracellular solute-binding protein OS=Peptoclostridium difficile (strain 630) OX=272563 GN=CD630_09990 PE=4 SV=1	2	2	0	1	36.298	532810	0	587790	4.1747e-09	0	1.31878e-08	5.78749e-09	5.50334e-09	0.000852339
tr|Q18AT1|Q18AT1_PEPD6	tr|Q18AT1|Q18AT1_PEPD6 Transcriptional regulator, LysR family OS=Peptoclostridium difficile (strain 630) OX=272563 GN=CD630_10790 PE=3 SV=1	3	2	0	1	34.565	1280400	0	363710	9.55329e-09	0	7.77067e-09	5.77465e-09	4.14764e-09	0.000850448
tr|Q189S0|Q189S0_PEPD6	tr|Q189S0|Q189S0_PEPD6 Bifunctional carbon monoxide dehydrogenase/acetyl-CoA synthase, delta subunit OS=Peptoclostridium difficile (strain 630) OX=272563 GN=CD630_07260 PE=4 SV=1	3	3	0	1	49.938	562710	0	352160	6.06578e-09	0	1.08702e-08	5.64533e-09	4.44769e-09	0.000831402
tr|Q181V6|Q181V6_PEPD6	tr|Q181V6|Q181V6_PEPD6 Putative cell surface peptidase, M4 family-cwp20 OS=Peptoclostridium difficile (strain 630) OX=272563 GN=cwp21 PE=4 SV=1	2	1	0	1	61.122	0	0	447640	0	0	1.69119e-08	5.63731e-09	7.97236e-09	0.000830221
tr|Q18A78|Q18A78_PEPD6	tr|Q18A78|Q18A78_PEPD6 Alpha-1,4 glucan phosphorylase OS=Peptoclostridium difficile (strain 630) OX=272563 GN=glgP PE=3 SV=1	2	1	0	1	93.654	298220	0	184370	6.02884e-09	0	1.06729e-08	5.56725e-09	4.36941e-09	0.000819904
tr|Q18A30|Q18A30_PEPD6	tr|Q18A30|Q18A30_PEPD6 Putative nitroreductase OS=Peptoclostridium difficile (strain 630) OX=272563 GN=CD630_08370 PE=4 SV=1	4	3	0	2	19.942	2281600	0	557100	9.82152e-09	0	6.86702e-09	5.56285e-09	4.1143e-09	0.000819255
tr|Q180R0|Q180R0_PEPD6	tr|Q180R0|Q180R0_PEPD6 UvrABC system protein B OS=Peptoclostridium difficile (strain 630) OX=272563 GN=uvrB PE=3 SV=1	4	3	1	1	75.629	297040	100360	120720	4.84924e-09	6.118e-09	5.64331e-09	5.53685e-09	5.23409e-10	0.000815427
tr|Q181A0|Q181A0_PEPD6	tr|Q181A0|Q181A0_PEPD6 Transcription-repair-coupling factor OS=Peptoclostridium difficile (strain 630) OX=272563 GN=mfd PE=3 SV=1	6	5	1	0	129.96	505820	22162	0	1.41898e-08	2.32155e-09	0	5.50378e-09	6.21464e-09	0.000810557
tr|Q187B3|Q187B3_PEPD6	tr|Q187B3|Q187B3_PEPD6 Transcriptional regulator, LacI family OS=Peptoclostridium difficile (strain 630) OX=272563 GN=scrR PE=4 SV=1	1	1	0	1	36.422	558950	0	533730	4.39448e-09	0	1.20158e-08	5.47009e-09	4.96403e-09	0.000805594
tr|Q186X0|Q186X0_PEPD6	tr|Q186X0|Q186X0_PEPD6 Putative phenazine biosynthesis PhzC/PhzF protein OS=Peptoclostridium difficile (strain 630) OX=272563 GN=CD630_17610 PE=1 SV=1	2	1	0	1	29.209	1279400	0	459460	8.06666e-09	0	8.29528e-09	5.45398e-09	3.85767e-09	0.000803222
tr|Q185F5|Q185F5_PEPD6	tr|Q185F5|Q185F5_PEPD6 Transcriptional regulator, GntR family OS=Peptoclostridium difficile (strain 630) OX=272563 GN=CD630_22850 PE=4 SV=1	2	1	0	1	51.754	547020	0	318730	6.11108e-09	0	1.01961e-08	5.43572e-09	4.18984e-09	0.000800533
tr|Q189R9|Q189R9_PEPD6	tr|Q189R9|Q189R9_PEPD6 Methenyltetrahydrofolate cyclohydrolase (5,10-methenyltetrahydrofolate 5-hydrolase) OS=Peptoclostridium difficile (strain 630) OX=272563 GN=fchA PE=4 SV=1	3	2	0	1	22.706	1292500	0	709370	6.33493e-09	0	9.95589e-09	5.43027e-09	4.1145e-09	0.000799731
tr|Q181Q3|Q181Q3_PEPD6	tr|Q181Q3|Q181Q3_PEPD6 Putative metallo-beta-lactamase-like hydrolase OS=Peptoclostridium difficile (strain 630) OX=272563 GN=CD630_36510 PE=4 SV=1	2	0	1	1	29.414	0	249100	569250	0	5.90593e-09	1.03496e-08	5.41851e-09	4.23924e-09	0.000797998
tr|Q18BE3|Q18BE3_PEPD6	tr|Q18BE3|Q18BE3_PEPD6 Fe-s iron-sulfur cluster assembly protein, nifu family OS=Peptoclostridium difficile (strain 630) OX=272563 GN=CD630_12800 PE=4 SV=1	2	1	0	1	15.871	2405900	0	816400	8.24238e-09	0	8.00892e-09	5.4171e-09	3.83165e-09	0.000797791
tr|Q189R5|Q189R5_PEPD6	tr|Q189R5|Q189R5_PEPD6 Dihydrolipoyl dehydrogenase OS=Peptoclostridium difficile (strain 630) OX=272563 GN=CD630_07230 PE=3 SV=1	2	0	2	1	49.134	0	193940	277910	0	7.68086e-09	8.4402e-09	5.37369e-09	3.81239e-09	0.000791397
tr|Q182D3|Q182D3_PEPD6	tr|Q182D3|Q182D3_PEPD6 Putative MiaB-like tRNA modifying enzyme OS=Peptoclostridium difficile (strain 630) OX=272563 GN=CD630_24480 PE=4 SV=1	7	6	0	2	50.058	230560	0	439270	2.49131e-09	0	1.35916e-08	5.36098e-09	5.90815e-09	0.000789526
tr|Q188W3|Q188W3_PEPD6	tr|Q188W3|Q188W3_PEPD6 D-alanyl-D-alanine carboxypeptidase, S11 peptidase family OS=Peptoclostridium difficile (strain 630) OX=272563 GN=CD630_05150 PE=3 SV=2	4	2	0	2	45.45	726470	0	318620	7.12725e-09	0	8.95104e-09	5.35943e-09	3.86214e-09	0.000789298
tr|Q183Z2|Q183Z2_PEPD6	tr|Q183Z2|Q183Z2_PEPD6 Putative phage protein OS=Peptoclostridium difficile (strain 630) OX=272563 GN=CD630_09580 PE=4 SV=1	2	2	1	1	21.018	1149500	364330	358080	5.2152e-09	6.17229e-09	4.65198e-09	5.34649e-09	6.27569e-10	0.000787392
tr|Q18CN5|Q18CN5_PEPD6	tr|Q18CN5|Q18CN5_PEPD6 Peptide chain release factor 2 OS=Peptoclostridium difficile (strain 630) OX=272563 GN=prfB PE=3 SV=1	2	2	0	1	37.403	1106900	0	306020	8.93687e-09	0	7.07494e-09	5.33727e-09	3.84981e-09	0.000786034
tr|Q18BR8|Q18BR8_PEPD6	tr|Q18BR8|Q18BR8_PEPD6 Putative muramoyltetrapeptide carboxypeptidase,S66 family OS=Peptoclostridium difficile (strain 630) OX=272563 GN=CD630_13990 PE=4 SV=1	3	1	0	3	32.51	286360	0	696010	2.00956e-09	0	1.39862e-08	5.33191e-09	6.17424e-09	0.000785245
tr|Q182J6|Q182J6_PEPD6	tr|Q182J6|Q182J6_PEPD6 PTS system, glucose-like IIA component OS=Peptoclostridium difficile (strain 630) OX=272563 GN=CD630_25120 PE=4 SV=1	1	1	1	0	17.357	1933900	619730	0	7.24568e-09	8.67037e-09	0	5.30535e-09	3.79627e-09	0.000781333
tr|Q18BX4|Q18BX4_PEPD6	tr|Q18BX4|Q18BX4_PEPD6 2-amino-4-hydroxy-6-hydroxymethyldihydropteridinepyrophosphokinase OS=Peptoclostridium difficile (strain 630) OX=272563 GN=folK PE=4 SV=1	1	1	0	1	19.868	1877800	0	632390	8.0533e-09	0	7.76615e-09	5.27315e-09	3.73052e-09	0.000776591
tr|Q18BB3|Q18BB3_PEPD6	tr|Q18BB3|Q18BB3_PEPD6 Putative radical SAM-superfamily protein OS=Peptoclostridium difficile (strain 630) OX=272563 GN=CD630_12490 PE=4 SV=1	3	1	1	1	40.447	297010	191490	277140	2.59315e-09	6.24299e-09	6.9287e-09	5.25495e-09	1.90288e-09	0.00077391
tr|Q18BL8|Q18BL8_PEPD6	tr|Q18BL8|Q18BL8_PEPD6 Putative CBS domain-containing protein OS=Peptoclostridium difficile (strain 630) OX=272563 GN=CD630_13560 PE=4 SV=2	3	2	0	1	16.404	2405100	0	708770	8.51635e-09	0	7.18657e-09	5.23431e-09	3.74082e-09	0.00077087
sp|Q18BF1|YQGF_PEPD6	sp|Q18BF1|YQGF_PEPD6 Putative pre-16S rRNA nuclease OS=Peptoclostridium difficile (strain 630) OX=272563 GN=CD630_12850 PE=3 SV=1	2	1	0	1	15.499	2392900	0	796140	8.00569e-09	0	7.6271e-09	5.21093e-09	3.68792e-09	0.000767428
tr|Q186J4|Q186J4_PEPD6	tr|Q186J4|Q186J4_PEPD6 Uncharacterized protein OS=Peptoclostridium difficile (strain 630) OX=272563 GN=CD630_16380 PE=4 SV=1	3	3	0	2	60.292	387480	0	283430	5.04289e-09	0	1.05626e-08	5.20184e-09	4.31364e-09	0.000766089
tr|Q187I0|Q187I0_PEPD6	tr|Q187I0|Q187I0_PEPD6 DNA helicase OS=Peptoclostridium difficile (strain 630) OX=272563 GN=CD630_18660 PE=3 SV=1	2	2	0	1	41.097	1078300	0	204890	9.56578e-09	0	5.20472e-09	4.9235e-09	3.91027e-09	0.000725097
tr|Q188C7|Q188C7_PEPD6	tr|Q188C7|Q188C7_PEPD6 Putative lipid kinase OS=Peptoclostridium difficile (strain 630) OX=272563 GN=CD630_20600 PE=4 SV=1	2	2	0	1	33.75	1142200	0	308730	8.32121e-09	0	6.44049e-09	4.92057e-09	3.56308e-09	0.000724665
tr|Q184L5|Q184L5_PEPD6	tr|Q184L5|Q184L5_PEPD6 Uncharacterized protein OS=Peptoclostridium difficile (strain 630) OX=272563 GN=CD630_30260 PE=4 SV=1	2	2	0	1	29.432	1567100	0	263470	9.95605e-09	0	4.79311e-09	4.91639e-09	4.06547e-09	0.000724049
tr|Q180P1|Q180P1_PEPD6	tr|Q180P1|Q180P1_PEPD6 23S rRNA (Uracil-5-)-methyltransferase RumA (23S rRNA(M-5-U1939)-methyltransferase) OS=Peptoclostridium difficile (strain 630) OX=272563 GN=rumA PE=3 SV=1	3	2	1	0	51.284	432410	236060	0	4.78683e-09	9.75808e-09	0	4.84831e-09	3.98396e-09	0.000714023
tr|Q18BS0|Q18BS0_PEPD6	tr|Q18BS0|Q18BS0_PEPD6 Uncharacterized protein OS=Peptoclostridium difficile (strain 630) OX=272563 GN=CD630_13970 PE=4 SV=1	1	1	0	1	18.042	2353400	0	477760	9.16539e-09	0	5.32796e-09	4.83112e-09	3.75821e-09	0.000711492
tr|Q18A17|Q18A17_PEPD6	tr|Q18A17|Q18A17_PEPD6 Two-component response regulator OS=Peptoclostridium difficile (strain 630) OX=272563 GN=CD630_08200 PE=4 SV=1	1	1	0	1	26.404	1077600	0	506140	6.14183e-09	0	8.26051e-09	4.80078e-09	3.50312e-09	0.000707024
tr|Q189L7|Q189L7_PEPD6	tr|Q189L7|Q189L7_PEPD6 Putative enzyme, glyoxalase family OS=Peptoclostridium difficile (strain 630) OX=272563 GN=CD630_06710 PE=4 SV=1	1	1	1	1	18.595	1906500	448400	0	7.6525e-09	6.72082e-09	0	4.79111e-09	3.40911e-09	0.000705599
tr|Q185Y3|Q185Y3_PEPD6	tr|Q185Y3|Q185Y3_PEPD6 Putative ROK protein OS=Peptoclostridium difficile (strain 630) OX=272563 GN=CD630_21940 PE=4 SV=1	1	1	0	1	44.375	520540	0	342020	4.98612e-09	0	9.38116e-09	4.78909e-09	3.83237e-09	0.000705303
tr|Q183U7|Q183U7_PEPD6	tr|Q183U7|Q183U7_PEPD6 Putative D-aminoacylase OS=Peptoclostridium difficile (strain 630) OX=272563 GN=CD630_28590 PE=4 SV=1	2	1	0	1	59.881	302770	0	282170	3.91356e-09	0	1.0444e-08	4.78585e-09	4.30812e-09	0.000704825
tr|Q188W8|Q188W8_PEPD6	tr|Q188W8|Q188W8_PEPD6 Two-component response regulator OS=Peptoclostridium difficile (strain 630) OX=272563 GN=CD630_05210 PE=4 SV=1	3	2	0	2	26.584	1053200	0	505870	6.04368e-09	0	8.31239e-09	4.78536e-09	3.50823e-09	0.000704752
tr|Q181P5|Q181P5_PEPD6	tr|Q181P5|Q181P5_PEPD6 Putative selenocysteine synthase OS=Peptoclostridium difficile (strain 630) OX=272563 GN=CD630_36420 PE=4 SV=1	2	1	1	1	40.534	904930	0	254520	7.91781e-09	0	6.37687e-09	4.76489e-09	3.42751e-09	0.000701739
tr|Q180Q2|Q180Q2_PEPD6	tr|Q180Q2|Q180Q2_PEPD6 Cardiolipin synthase OS=Peptoclostridium difficile (strain 630) OX=272563 GN=cls1 PE=3 SV=1	3	3	0	1	56.888	564060	0	205350	6.92654e-09	0	7.22074e-09	4.71576e-09	3.33671e-09	0.000694503
tr|Q181Y8|Q181Y8_PEPD6	tr|Q181Y8|Q181Y8_PEPD6 Putative cell wall hydrolase phosphatase-associated protein OS=Peptoclostridium difficile (strain 630) OX=272563 GN=CD630_24020 PE=4 SV=1	2	1	0	1	42.046	637640	0	313840	5.78723e-09	0	8.15642e-09	4.64788e-09	3.42592e-09	0.000684506
tr|Q183A9|Q183A9_PEPD6	tr|Q183A9|Q183A9_PEPD6 Transcriptional regulator, LysR family OS=Peptoclostridium difficile (strain 630) OX=272563 GN=CD630_26750 PE=3 SV=1	3	2	1	0	35.012	774850	283740	0	5.85605e-09	8.00751e-09	0	4.62119e-09	3.38366e-09	0.000680575
sp|Q18B11|MINE_PEPD6	sp|Q18B11|MINE_PEPD6 Cell division topological specificity factor OS=Peptoclostridium difficile (strain 630) OX=272563 GN=minE PE=3 SV=1	1	1	0	1	10.685	2447400	0	1226800	5.64482e-09	0	8.10242e-09	4.58241e-09	3.39203e-09	0.000674864
tr|Q189T0|Q189T0_PEPD6	tr|Q189T0|Q189T0_PEPD6 Uncharacterized protein OS=Peptoclostridium difficile (strain 630) OX=272563 GN=CD630_07340 PE=4 SV=1	1	1	0	1	7.2093	4983700	0	1267400	7.7556e-09	0	5.64772e-09	4.46777e-09	3.2743e-09	0.000657981
tr|Q188Y5|Q188Y5_PEPD6	tr|Q188Y5|Q188Y5_PEPD6 Chemotaxis protein CheA OS=Peptoclostridium difficile (strain 630) OX=272563 GN=cheA PE=4 SV=1	2	1	1	0	79.715	221910	145170	0	3.81845e-09	9.32776e-09	0	4.38207e-09	3.82884e-09	0.000645359
tr|Q182D4|Q182D4_PEPD6	tr|Q182D4|Q182D4_PEPD6 Putative histidine triad (HIT) protein OS=Peptoclostridium difficile (strain 630) OX=272563 GN=CD630_24470 PE=1 SV=1	2	1	0	2	13.057	719550	0	1373300	2.02803e-09	0	1.10835e-08	4.3705e-09	4.81845e-09	0.000643655
tr|Q183Q9|Q183Q9_PEPD6	tr|Q183Q9|Q183Q9_PEPD6 Putative oxidoreductase (Fad-binding domain) OS=Peptoclostridium difficile (strain 630) OX=272563 GN=CD630_28260 PE=4 SV=1	3	2	0	1	40.856	568270	0	310790	5.01165e-09	0	7.84855e-09	4.28673e-09	3.2449e-09	0.000631319
tr|Q181M0|Q181M0_PEPD6	tr|Q181M0|Q181M0_PEPD6 Uncharacterized protein OS=Peptoclostridium difficile (strain 630) OX=272563 GN=CD630_36180 PE=4 SV=1	2	2	0	1	13.896	2050200	0	780650	6.14974e-09	0	6.70521e-09	4.28498e-09	3.03842e-09	0.000631061
tr|Q182R8|Q182R8_PEPD6	tr|Q182R8|Q182R8_PEPD6 Putative phosphatase, 2C family OS=Peptoclostridium difficile (strain 630) OX=272563 GN=stp PE=4 SV=1	2	2	0	1	28.157	1285400	0	286420	7.81259e-09	0	4.9849e-09	4.26583e-09	3.22975e-09	0.00062824
tr|Q187M2|Q187M2_PEPD6	tr|Q187M2|Q187M2_PEPD6 Two-component response regulator, Ethanolamine specific OS=Peptoclostridium difficile (strain 630) OX=272563 GN=eutV PE=4 SV=1	1	1	1	0	21.754	972540	466250	0	4.56685e-09	8.17557e-09	0	4.24748e-09	3.3453e-09	0.000625537
tr|Q185K6|Q185K6_PEPD6	tr|Q185K6|Q185K6_PEPD6 PTS system, mannitol-specific, EIIA component OS=Peptoclostridium difficile (strain 630) OX=272563 GN=mtlF PE=4 SV=1	3	3	0	2	15.39	1590000	0	779440	5.2821e-09	0	7.4146e-09	4.23223e-09	3.1167e-09	0.000623292
tr|Q18CS9|Q18CS9_PEPD6	tr|Q18CS9|Q18CS9_PEPD6 Transcriptional regulator, LysR family OS=Peptoclostridium difficile (strain 630) OX=272563 GN=CD630_01890 PE=3 SV=1	2	2	1	0	33.748	0	465100	0	0	1.26519e-08	0	4.21729e-09	5.96415e-09	0.000621091
tr|Q18CJ2|Q18CJ2_PEPD6	tr|Q18CJ2|Q18CJ2_PEPD6 tRNA pseudouridine synthase A OS=Peptoclostridium difficile (strain 630) OX=272563 GN=truA1 PE=3 SV=1	1	1	0	1	27.32	1558300	0	186220	9.18972e-09	0	3.14466e-09	4.11146e-09	3.81347e-09	0.000605506
tr|Q184I7|Q184I7_PEPD6	tr|Q184I7|Q184I7_PEPD6 ABC-type transport system, iron-family ATP-binding protein OS=Peptoclostridium difficile (strain 630) OX=272563 GN=CD630_29970 PE=4 SV=1	3	2	0	2	44.566	320550	0	335660	3.08369e-09	0	9.24634e-09	4.11001e-09	3.84393e-09	0.000605292
tr|Q184I5|Q184I5_PEPD6	tr|Q184I5|Q184I5_PEPD6 Ribonucleoside-diphosphate reductase OS=Peptoclostridium difficile (strain 630) OX=272563 GN=nrdE PE=3 SV=1	3	3	0	1	79.576	290360	0	144110	4.98758e-09	0	7.08831e-09	4.0253e-09	2.97271e-09	0.000592816
tr|Q187C2|Q187C2_PEPD6	tr|Q187C2|Q187C2_PEPD6 Transcriptional regulator, beta-lactams repressor OS=Peptoclostridium difficile (strain 630) OX=272563 GN=CD630_18100 PE=4 SV=1	3	1	1	0	14.706	1419800	614090	0	4.50705e-09	7.27925e-09	0	3.92877e-09	2.99974e-09	0.0005786
tr|Q181U6|Q181U6_PEPD6	tr|Q181U6|Q181U6_PEPD6 Putative D-aminoacylase OS=Peptoclostridium difficile (strain 630) OX=272563 GN=CD630_31820 PE=4 SV=1	2	1	1	1	59.036	292690	166520	0	3.72988e-09	7.92398e-09	0	3.88462e-09	3.2368e-09	0.000572099
tr|Q183L1|Q183L1_PEPD6	tr|Q183L1|Q183L1_PEPD6 Putative glycosyl transferase OS=Peptoclostridium difficile (strain 630) OX=272563 GN=CD630_27780 PE=4 SV=1	1	1	0	1	28.763	0	0	645700	0	0	1.14797e-08	3.82657e-09	5.41159e-09	0.00056355
tr|Q18CU7|Q18CU7_PEPD6	tr|Q18CU7|Q18CU7_PEPD6 Putative hydrolase, HAD superfamily, subfamily IA OS=Peptoclostridium difficile (strain 630) OX=272563 GN=CD630_02100 PE=4 SV=1	2	2	0	1	27.898	1013600	0	304110	6.10394e-09	0	5.24409e-09	3.78268e-09	2.69769e-09	0.000557085
tr|Q183K1|Q183K1_PEPD6	tr|Q183K1|Q183K1_PEPD6 Putative hydrolase, HAD superfamily, IIB subfamily OS=Peptoclostridium difficile (strain 630) OX=272563 GN=CD630_27640 PE=4 SV=1	2	2	0	1	30.08	616150	0	391440	4.00069e-09	0	7.27796e-09	3.75955e-09	2.9761e-09	0.000553679
tr|Q186V9|Q186V9_PEPD6	tr|Q186V9|Q186V9_PEPD6 Putative cell wall binding protein cwp13 OS=Peptoclostridium difficile (strain 630) OX=272563 GN=cwp13 PE=4 SV=1	3	2	1	0	87.266	248350	91126	0	4.67821e-09	6.40985e-09	0	3.69602e-09	2.7074e-09	0.000544323
tr|Q18BX6|Q18BX6_PEPD6	tr|Q18BX6|Q18BX6_PEPD6 Putative SAM-dependent methyltransferase OS=Peptoclostridium difficile (strain 630) OX=272563 GN=CD630_14560 PE=4 SV=1	2	1	0	2	25.927	939230	0	347910	5.25648e-09	0	5.57552e-09	3.61067e-09	2.55645e-09	0.000531753
tr|Q182E2|Q182E2_PEPD6	tr|Q182E2|Q182E2_PEPD6 Putative CRISPR-associated protein OS=Peptoclostridium difficile (strain 630) OX=272563 GN=CD630_24550 PE=4 SV=1	2	1	1	0	28.727	472780	337820	0	2.9317e-09	7.82232e-09	0	3.58468e-09	3.22666e-09	0.000527925
tr|Q189A0|Q189A0_PEPD6	tr|Q189A0|Q189A0_PEPD6 Putative RNA methyltransferase OS=Peptoclostridium difficile (strain 630) OX=272563 GN=CD630_05530 PE=3 SV=1	1	1	0	1	50.451	520570	0	160930	5.66917e-09	0	5.01849e-09	3.56255e-09	2.53307e-09	0.000524667
tr|Q182G0|Q182G0_PEPD6	tr|Q182G0|Q182G0_PEPD6 Putative DNA polymerase III, delta subunit OS=Peptoclostridium difficile (strain 630) OX=272563 GN=CD630_24740 PE=4 SV=1	2	1	0	1	38.116	621240	0	235630	5.11137e-09	0	5.55142e-09	3.55426e-09	2.51966e-09	0.000523446
tr|Q187D3|Q187D3_PEPD6	tr|Q187D3|Q187D3_PEPD6 Putative thiol peroxidase OS=Peptoclostridium difficile (strain 630) OX=272563 GN=bcp PE=4 SV=1	2	2	0	1	17.504	1547700	0	438230	5.84783e-09	0	4.74139e-09	3.52974e-09	2.53645e-09	0.000519834
tr|Q185R3|Q185R3_PEPD6	tr|Q185R3|Q185R3_PEPD6 Putative acetyltransferase OS=Peptoclostridium difficile (strain 630) OX=272563 GN=CD630_21250 PE=4 SV=2	2	1	0	1	19.776	1137600	0	459650	4.85622e-09	0	5.61865e-09	3.49163e-09	2.48849e-09	0.000514221
tr|Q18B84|Q18B84_PEPD6	tr|Q18B84|Q18B84_PEPD6 Pyrimidine-nucleoside phosphorylase OS=Peptoclostridium difficile (strain 630) OX=272563 GN=pdp PE=3 SV=1	3	2	0	1	48.738	991410	0	0	1.04302e-08	0	0	3.47672e-09	4.91683e-09	0.000512027
tr|Q18D19|Q18D19_PEPD6	tr|Q18D19|Q18D19_PEPD6 Putative PHP hydrolase OS=Peptoclostridium difficile (strain 630) OX=272563 GN=CD630_02820 PE=4 SV=1	2	2	1	0	28.172	862410	225480	0	5.24448e-09	5.12019e-09	0	3.45489e-09	2.4435e-09	0.000508811
tr|Q187B9|Q187B9_PEPD6	tr|Q187B9|Q187B9_PEPD6 Uncharacterized protein OS=Peptoclostridium difficile (strain 630) OX=272563 GN=CD630_18130 PE=4 SV=1	2	1	0	1	16.594	2157400	0	243120	7.72774e-09	0	2.49367e-09	3.40713e-09	3.22028e-09	0.000501778
tr|Q18C77|Q18C77_PEPD6	tr|Q18C77|Q18C77_PEPD6 Peptidylprolyl isomerase OS=Peptoclostridium difficile (strain 630) OX=272563 GN=CD630_15570 PE=4 SV=1	1	1	0	1	36.609	498290	0	276830	3.93768e-09	0	6.26423e-09	3.40064e-09	2.5854e-09	0.000500821
tr|Q185D8|Q185D8_PEPD6	tr|Q185D8|Q185D8_PEPD6 Uncharacterized protein OS=Peptoclostridium difficile (strain 630) OX=272563 GN=CD630_22640 PE=4 SV=1	2	2	0	1	41.098	768150	0	132320	6.81455e-09	0	3.36134e-09	3.39196e-09	2.78211e-09	0.000499544
tr|Q184K0|Q184K0_PEPD6	tr|Q184K0|Q184K0_PEPD6 Putative pyridine nucleotide-disulphide oxidoreductase, class I OS=Peptoclostridium difficile (strain 630) OX=272563 GN=CD630_30090 PE=4 SV=1	2	2	0	1	51.198	913790	0	0	1.00988e-08	0	0	3.36627e-09	4.76062e-09	0.000495759
tr|Q189M9|Q189M9_PEPD6	tr|Q189M9|Q189M9_PEPD6 Transcriptional regulator, LacI family OS=Peptoclostridium difficile (strain 630) OX=272563 GN=CD630_06830 PE=4 SV=1	1	1	0	1	37.912	434940	0	271760	3.5594e-09	0	6.36838e-09	3.30926e-09	2.60589e-09	0.000487363
sp|Q18AP0|ADDB_PEPD6	sp|Q18AP0|ADDB_PEPD6 ATP-dependent helicase/deoxyribonuclease subunit B OS=Peptoclostridium difficile (strain 630) OX=272563 GN=addB PE=3 SV=1	3	3	0	1	133.53	342330	0	0	9.86721e-09	0	0	3.28907e-09	4.65145e-09	0.00048439
tr|Q18C76|Q18C76_PEPD6	tr|Q18C76|Q18C76_PEPD6 Putative polysaccharide deacetylase OS=Peptoclostridium difficile (strain 630) OX=272563 GN=CD630_15560 PE=4 SV=1	2	2	0	1	31.57	1435300	0	0	9.7811e-09	0	0	3.26037e-09	4.61086e-09	0.000480163
tr|Q18D21|Q18D21_PEPD6	tr|Q18D21|Q18D21_PEPD6 Uncharacterized protein OS=Peptoclostridium difficile (strain 630) OX=272563 GN=CD630_02791 PE=4 SV=1	1	1	0	1	8.0291	3074100	0	863340	5.32789e-09	0	4.28465e-09	3.20418e-09	2.30538e-09	0.000471888
tr|Q18A04|Q18A04_PEPD6	tr|Q18A04|Q18A04_PEPD6 Uncharacterized protein OS=Peptoclostridium difficile (strain 630) OX=272563 GN=CD630_08090 PE=4 SV=1	2	2	1	0	38.862	605850	142740	0	5.08231e-09	4.47127e-09	0	3.18453e-09	2.26558e-09	0.000468994
tr|Q186U0|Q186U0_PEPD6	tr|Q186U0|Q186U0_PEPD6 Uroporphyrinogen decarboxylase (URO-D) OS=Peptoclostridium difficile (strain 630) OX=272563 GN=hemE PE=3 SV=1	1	1	0	1	38.882	376690	0	264560	3.16157e-09	0	6.35827e-09	3.17328e-09	2.59577e-09	0.000467338
tr|Q182P8|Q182P8_PEPD6	tr|Q182P8|Q182P8_PEPD6 ATP-dependent DNA helicase RecG OS=Peptoclostridium difficile (strain 630) OX=272563 GN=recG PE=3 SV=2	2	2	0	1	77.912	420240	0	49880	7.06761e-09	0	2.40213e-09	3.15658e-09	2.93424e-09	0.000464878
tr|Q18CC7|Q18CC7_PEPD6	tr|Q18CC7|Q18CC7_PEPD6 Putative lipoate-protein ligase OS=Peptoclostridium difficile (strain 630) OX=272563 GN=CD630_00460 PE=4 SV=1	4	3	0	1	36.638	467000	0	253600	3.69334e-09	0	5.74312e-09	3.14548e-09	2.37641e-09	0.000463244
tr|Q187I9|Q187I9_PEPD6	tr|Q187I9|Q187I9_PEPD6 Two-component response regulator Tn1549-like,CTn5-Orf36 OS=Peptoclostridium difficile (strain 630) OX=272563 GN=vncR PE=4 SV=1	3	2	1	0	25.199	862920	233480	0	4.6938e-09	4.74235e-09	0	3.14538e-09	2.22421e-09	0.000463229
tr|Q18D06|Q18D06_PEPD6	tr|Q18D06|Q18D06_PEPD6 Putative flagellar protein OS=Peptoclostridium difficile (strain 630) OX=272563 GN=CD630_02670 PE=4 SV=1	1	1	0	1	16.631	892400	0	604470	3.20368e-09	0	6.21383e-09	3.13917e-09	2.5372e-09	0.000462314
tr|Q186B9|Q186B9_PEPD6	tr|Q186B9|Q186B9_PEPD6 Uncharacterized protein OS=Peptoclostridium difficile (strain 630) OX=272563 GN=CD630_22280 PE=4 SV=1	2	1	1	0	29.638	0	389560	0	0	9.30644e-09	0	3.10215e-09	4.3871e-09	0.000456861
tr|Q187Z3|Q187Z3_PEPD6	tr|Q187Z3|Q187Z3_PEPD6 ABC-type transport system, multidrug-family ATP-binding protein OS=Peptoclostridium difficile (strain 630) OX=272563 GN=CD630_20240 PE=4 SV=1	2	1	0	1	32.912	1270600	0	0	9.0268e-09	0	0	3.00893e-09	4.25527e-09	0.000443134
tr|Q181L2|Q181L2_PEPD6	tr|Q181L2|Q181L2_PEPD6 Putative glyoxalase OS=Peptoclostridium difficile (strain 630) OX=272563 GN=CD630_36100 PE=4 SV=1	2	1	0	2	14.833	1103100	0	532140	3.53195e-09	0	4.87889e-09	2.80361e-09	2.05731e-09	0.000412896
tr|Q183H7|Q183H7_PEPD6	tr|Q183H7|Q183H7_PEPD6 Coproporphyrinogen III oxidase OS=Peptoclostridium difficile (strain 630) OX=272563 GN=hemZ PE=4 SV=1	3	2	1	0	60.931	638050	0	0	8.39196e-09	0	0	2.79732e-09	3.95601e-09	0.000411969
tr|Q185X7|Q185X7_PEPD6	tr|Q185X7|Q185X7_PEPD6 Beta-phosphoglucomutase (Beta-D-Glucose 1,6-phosphomutase) OS=Peptoclostridium difficile (strain 630) OX=272563 GN=pgmB PE=1 SV=1	1	0	1	1	25.491	0	221300	233710	0	4.54704e-09	3.6824e-09	2.74314e-09	1.97155e-09	0.00040399
tr|Q188E4|Q188E4_PEPD6	tr|Q188E4|Q188E4_PEPD6 Uncharacterized protein OS=Peptoclostridium difficile (strain 630) OX=272563 GN=CD630_20760 PE=4 SV=1	2	1	0	1	42.471	345990	0	170150	3.17195e-09	0	4.46674e-09	2.54623e-09	1.87645e-09	0.00037499
tr|Q180S1|Q180S1_PEPD6	tr|Q180S1|Q180S1_PEPD6 Cobalt-precorrin-6A reductase OS=Peptoclostridium difficile (strain 630) OX=272563 GN=cbiJ PE=4 SV=1	2	1	0	1	28.126	0	0	435640	0	0	7.5736e-09	2.52453e-09	3.57023e-09	0.000371795
tr|Q18AK0|Q18AK0_PEPD6	tr|Q18AK0|Q18AK0_PEPD6 UPF0313 protein CD630_09980 OS=Peptoclostridium difficile (strain 630) OX=272563 GN=CD630_09980 PE=3 SV=1	1	1	0	1	73.917	93997	0	123890	1.49978e-09	0	5.6604e-09	2.38673e-09	2.39444e-09	0.0003515
tr|Q184W2|Q184W2_PEPD6	tr|Q184W2|Q184W2_PEPD6 6-phospho-beta-glucosidase, bglA5 OS=Peptoclostridium difficile (strain 630) OX=272563 GN=bglA5 PE=3 SV=1	1	1	0	1	55.116	535920	0	0	6.376e-09	0	0	2.12533e-09	3.00567e-09	0.000313003
tr|Q183N2|Q183N2_PEPD6	tr|Q183N2|Q183N2_PEPD6 Cell surface protein cwp10 OS=Peptoclostridium difficile (strain 630) OX=272563 GN=cwp10 PE=4 SV=2	2	1	1	0	66.793	135100	69181	0	1.94786e-09	3.72459e-09	0	1.89081e-09	1.52109e-09	0.000278465
tr|Q188T7|Q188T7_PEPD6	tr|Q188T7|Q188T7_PEPD6 Putative conjugative transposon protein DUF961 family Tn5397, CTn3-Orf22 OS=Peptoclostridium difficile (strain 630) OX=272563 GN=CD630_04970 PE=4 SV=1	2	2	0	2	14.416	414400	0	431960	1.28954e-09	0	3.84906e-09	1.71287e-09	1.59963e-09	0.000252259
tr|Q18B89|Q18B89_PEPD6	tr|Q18B89|Q18B89_PEPD6 Putative O-methyltransferase OS=Peptoclostridium difficile (strain 630) OX=272563 GN=CD630_12270 PE=4 SV=1	2	1	0	2	25.334	0	0	323580	0	0	5.06701e-09	1.689e-09	2.38861e-09	0.000248744
tr|Q181K3|Q181K3_PEPD6	tr|Q181K3|Q181K3_PEPD6 D-alanyl-D-alanine carboxypeptidase, M15 family (DD-peptidase) (DD-carboxypeptidase) OS=Peptoclostridium difficile (strain 630) OX=272563 GN=CD630_36010 PE=4 SV=1	1	1	0	1	26.911	0	0	296990	0	0	4.94013e-09	1.64671e-09	2.3288e-09	0.000242515
tr|Q18AT3|Q18AT3_PEPD6	tr|Q18AT3|Q18AT3_PEPD6 Putative lipoprotein OS=Peptoclostridium difficile (strain 630) OX=272563 GN=CD630_10800 PE=4 SV=1	2	2	0	1	27.587	783600	0	0	4.66627e-09	0	0	1.55542e-09	2.1997e-09	0.000229071
tr|Q184S8|Q184S8_PEPD6	tr|Q184S8|Q184S8_PEPD6 Transcriptional regulator, GntR family OS=Peptoclostridium difficile (strain 630) OX=272563 GN=treR PE=4 SV=1	1	1	0	1	27.608	687970	0	0	4.09992e-09	0	0	1.36664e-09	1.93272e-09	0.000201269
sp|Q18B66|EX7L_PEPD6	sp|Q18B66|EX7L_PEPD6 Exodeoxyribonuclease 7 large subunit OS=Peptoclostridium difficile (strain 630) OX=272563 GN=xseA PE=3 SV=1	1	1	0	1	45.299	0	0	144570	0	0	4.04793e-09	1.34931e-09	1.90821e-09	0.000198717
tr|Q18A25|Q18A25_PEPD6	tr|Q18A25|Q18A25_PEPD6 Putative ATP-dependent RNA helicase OS=Peptoclostridium difficile (strain 630) OX=272563 GN=CD630_08310 PE=4 SV=1	3	2	0	1	41.661	425150	0	0	3.82334e-09	0	0	1.27445e-09	1.80234e-09	0.000187691
tr|Q183K7|Q183K7_PEPD6	tr|Q183K7|Q183K7_PEPD6 Putative glycosyl transferase, family 2 OS=Peptoclostridium difficile (strain 630) OX=272563 GN=CD630_27740 PE=4 SV=1	2	1	0	1	28.791	514310	0	0	3.19634e-09	0	0	1.06545e-09	1.50677e-09	0.000156911
tr|Q182L5|Q182L5_PEPD6	tr|Q182L5|Q182L5_PEPD6 Transcriptional regulator, TetR family OS=Peptoclostridium difficile (strain 630) OX=272563 GN=CD630_25270 PE=4 SV=2	2	2	0	1	24.784	541580	0	0	2.89737e-09	0	0	9.65791e-10	1.36584e-09	0.000142235
