# Supplementary material for: Characterizing the flavodoxin landscape in Clostridioides difficile
Source: Microbiol Spectr. 2024 Feb 6;12(3):e01895-23. doi: 10.1128/spectrum.01895-23 (PMC10913485; doi:10.1128/spectrum.01895-23)
Supplement: Table S6 — Oligonucleotides. [file spectrum.01895-23-s0007.xlsx]

## Sheet: Tabelle1
Table S6: Oligonucleotides used in this study.
Name	Sequence	Function
CD0810_for	GGAAACACAGAAAGGGTCGC	probe constructuion
CD0810_rev	CTAATACGACTCACTATAGGGAGACCACCTCCAGAATACACAAGC	probe constructuion
CD1458_for	AGTGACGAAGTTGCAAAAACAC	probe constructuion
CD1458_rev	CTAATACGACTCACTATAGGGAGACCATACGCTGGATAACCTCCTC	probe constructuion
CD1999_for	GGAGTGGAACAGGAAATACTG	probe constructuion
CD1999_rev	CTAATACGACTCACTATAGGGAGACATTTGGGTCTTCCATTGCTG	probe constructuion
CD2207_for	GGAGGAGGTCTTTATGCTTG	probe constructuion
CD2207_rev	CTAATACGACTCACTATAGGGAGACACCAATCAAATGCTTCTCC	probe constructuion
CD2684_for	GCTATGCTAGAAGAGTGTGG	probe constructuion
CD2684_rev	CTAATACGACTCACTATAGGGAGACCATCACAATCTGTCCACC	probe constructuion
CD2825_for	AGGCTATTGGGTGGACAAGG	probe constructuion
CD2825_rev	CTAATACGACTCACTATAGGGAGATGGCAAACATACTGGCTTC	probe constructuion
codY_for	ATTAGGAACATTGGTACTTTCAAGAT	RT-qPCR
codY_rev	TTGAACTACAGCTTTCTTTCTCATT	RT-qPCR
CD1999_qPCR_for	GGAGTGGAACAGGAAATACTG	RT-qPCR
CD1999_qPCR_rev	CATTTGGGTCTTCCATTGCTG	RT-qPCR
CD2825_qPCR_for	TCAAAACAAGTGCTTGAAAATATTC	RT-qPCR
CD2825_qPCR_rev	TCTATTATACTAGCTCCATAACTTCC	RT-qPCR
