# Supplementary material for: Characterizing the flavodoxin landscape in Clostridioides difficile
Source: Microbiol Spectr. 2024 Feb 6;12(3):e01895-23. doi: 10.1128/spectrum.01895-23 (PMC10913485; doi:10.1128/spectrum.01895-23)
Supplement: Table S7 — RT-qPCR of fldX. [file spectrum.01895-23-s0008.xlsx]

## Sheet: Tabelle1
Table S7 Raw data of RT-qPCR analysis of fldX transcription.
NTC - no template control
Sample Name	Sample Type	Dye	Gene	Ct
5 ng pool_codY_Rep.I	Standard	SybrGreen	codY	21.75
5 ng pool_codY_Rep.I	Standard	SybrGreen	codY	21.42
5 ng pool_codY_Rep.II	Standard	SybrGreen	codY	21.24
5 ng pool_codY_Rep.II	Standard	SybrGreen	codY	21.13
12.5 ng pool_codY_Rep.I	Standard	SybrGreen	codY	20.06
12.5 ng pool_codY_Rep.I	Standard	SybrGreen	codY	20.05
12.5 ng pool_codY_Rep.II	Standard	SybrGreen	codY	19.95
12.5 ng pool_codY_Rep.II	Standard	SybrGreen	codY	20.05
12.5 ng pool_codY_Rep.III	Standard	SybrGreen	codY	20.06
12.5 ng pool_codY_Rep.III	Standard	SybrGreen	codY	20.02
25 ng pool_codY_Rep.I	Standard	SybrGreen	codY	19.08
25 ng pool_codY_Rep.I	Standard	SybrGreen	codY	18.99
25 ng pool_codY_Rep.II	Standard	SybrGreen	codY	19
25 ng pool_codY_Rep.II	Standard	SybrGreen	codY	19.02
25 ng pool_codY_Rep.III	Standard	SybrGreen	codY	19.03
25 ng pool_codY_Rep.III	Standard	SybrGreen	codY	19.15
50 ng pool_codY_Rep.I	Standard	SybrGreen	codY	17.92
50 ng pool_codY_Rep.I	Standard	SybrGreen	codY	17.93
50 ng pool_codY_Rep.II	Standard	SybrGreen	codY	17.87
50 ng pool_codY_Rep.II	Standard	SybrGreen	codY	18.02
50 ng pool_codY_Rep.III	Standard	SybrGreen	codY	18.06
50 ng pool_codY_Rep.III	Standard	SybrGreen	codY	18.16
125 ng pool_codY_Rep.I	Standard	SybrGreen	codY	16.66
125 ng pool_codY_Rep.I	Standard	SybrGreen	codY	16.54
125 ng pool_codY_Rep.II	Standard	SybrGreen	codY	16.5
125 ng pool_codY_Rep.II	Standard	SybrGreen	codY	16.44
125 ng pool_codY_Rep.III	Standard	SybrGreen	codY	16.59
125 ng pool_codY_Rep.III	Standard	SybrGreen	codY	16.56
250 ng pool_codY_Rep.I	Standard	SybrGreen	codY	15.67
250 ng pool_codY_Rep.I	Standard	SybrGreen	codY	15.58
250 ng pool_codY_Rep.III	Standard	SybrGreen	codY	15.67
250 ng pool_codY_Rep.III	Standard	SybrGreen	codY	15.62
NTC_codY_Rep.I	NTC	SybrGreen	codY	No Ct
NTC_codY_Rep.I	NTC	SybrGreen	codY	No Ct
NTC_codY_Rep.II	NTC	SybrGreen	codY	No Ct
NTC_codY_Rep.II	NTC	SybrGreen	codY	No Ct
NTC_codY_Rep.III	NTC	SybrGreen	codY	No Ct
NTC_codY_Rep.III	NTC	SybrGreen	codY	No Ct
12.5 ng pool_fldX_Rep.I	Standard	SybrGreen	fldX	15.26
12.5 ng pool_fldX_Rep.I	Standard	SybrGreen	fldX	15.29
12.5 ng pool_fldX_Rep.II	Standard	SybrGreen	fldX	15.22
12.5 ng pool_fldX_Rep.II	Standard	SybrGreen	fldX	15.27
12.5 ng pool_fldX_Rep.III	Standard	SybrGreen	fldX	15.52
12.5 ng pool_fldX_Rep.III	Standard	SybrGreen	fldX	15.75
25 ng pool_fldX_Rep.I	Standard	SybrGreen	fldX	14.02
25 ng pool_fldX_Rep.I	Standard	SybrGreen	fldX	14.15
25 ng pool_fldX_Rep.II	Standard	SybrGreen	fldX	14.25
25 ng pool_fldX_Rep.II	Standard	SybrGreen	fldX	14.3
25 ng pool_fldX_Rep.III	Standard	SybrGreen	fldX	14.44
25 ng pool_fldX_Rep.III	Standard	SybrGreen	fldX	14.8
50 ng pool_fldX_Rep.I	Standard	SybrGreen	fldX	13.31
50 ng pool_fldX_Rep.I	Standard	SybrGreen	fldX	13.25
50 ng pool_fldX_Rep.II	Standard	SybrGreen	fldX	13.3
50 ng pool_fldX_Rep.II	Standard	SybrGreen	fldX	13.3
50 ng pool_fldX_Rep.III	Standard	SybrGreen	fldX	13.31
50 ng pool_fldX_Rep.III	Standard	SybrGreen	fldX	13.4
125 ng pool_fldX_Rep.I	Standard	SybrGreen	fldX	12.02
125 ng pool_fldX_Rep.I	Standard	SybrGreen	fldX	12.11
125 ng pool_fldX_Rep.II	Standard	SybrGreen	fldX	12.28
125 ng pool_fldX_Rep.II	Standard	SybrGreen	fldX	12.16
125 ng pool_fldX_Rep.III	Standard	SybrGreen	fldX	12.16
125 ng pool_fldX_Rep.III	Standard	SybrGreen	fldX	12.31
250 ng pool_fldX_Rep.I	Standard	SybrGreen	fldX	11.15
250 ng pool_fldX_Rep.I	Standard	SybrGreen	fldX	11.11
250 ng pool_fldX_Rep.II	Standard	SybrGreen	fldX	11.26
250 ng pool_fldX_Rep.II	Standard	SybrGreen	fldX	11.36
250 ng pool_fldX_Rep.III	Standard	SybrGreen	fldX	11.38
250 ng pool_fldX_Rep.III	Standard	SybrGreen	fldX	11.31
NTC_fldX_Rep.I	NTC	SybrGreen	fldX	No Ct
NTC_fldX_Rep.I	NTC	SybrGreen	fldX	No Ct
NTC_fldX_Rep.II	NTC	SybrGreen	fldX	No Ct
NTC_fldX_Rep.II	NTC	SybrGreen	fldX	No Ct
NTC_fldX_Rep.III	NTC	SybrGreen	fldX	No Ct
NTC_fldX_Rep.III	NTC	SybrGreen	fldX	No Ct
14.4 µM Fe Cont. I	Reference	SybrGreen	codY	20.65
14.4 µM Fe Cont. I	Reference	SybrGreen	codY	20.69
14.4 µM Fe Cont. I	Reference	SybrGreen	codY	20.72
14.4 µM Fe Cont. I_-RT	-	SybrGreen	codY	No Ct
14.4 µM Fe Cont. II	Reference	SybrGreen	codY	16.12
14.4 µM Fe Cont. II	Reference	SybrGreen	codY	16.17
14.4 µM Fe Cont. II	Reference	SybrGreen	codY	16.14
14.4 µM Fe Cont. II_-RT	-	SybrGreen	codY	No Ct
14.4 µM Fe Cont. III	Reference	SybrGreen	codY	20.98
14.4 µM Fe Cont. III	Reference	SybrGreen	codY	20.96
14.4 µM Fe Cont. III	Reference	SybrGreen	codY	21.09
14.4 µM Fe Cont. III_-RT	-	SybrGreen	codY	No Ct
14.4 µM Fe_O2 I	Reference	SybrGreen	codY	21.04
14.4 µM Fe_O2 I	Reference	SybrGreen	codY	21.07
14.4 µM Fe_O2 I	Reference	SybrGreen	codY	21.14
14.4 µM Fe_O2 I_-RT	-	SybrGreen	codY	No Ct
14.4 µM Fe_O2 II	Reference	SybrGreen	codY	15.34
14.4 µM Fe_O2 II	Reference	SybrGreen	codY	15.42
14.4 µM Fe_O2 II	Reference	SybrGreen	codY	15.67
14.4 µM Fe_O2 II_-RT	-	SybrGreen	codY	No Ct
14.4 µM Fe_O2 III	Reference	SybrGreen	codY	21.23
14.4 µM Fe_O2 III	Reference	SybrGreen	codY	21.24
14.4 µM Fe_O2 III	Reference	SybrGreen	codY	21.19
14.4 µM Fe_O2 III_-RT	-	SybrGreen	codY	No Ct
14.4 µM Fe_H2O2 I	Reference	SybrGreen	codY	21.06
14.4 µM Fe_H2O2 I	Reference	SybrGreen	codY	20.93
14.4 µM Fe_H2O2 I	Reference	SybrGreen	codY	21.01
14.4 µM Fe_H2O2 I_-RT	-	SybrGreen	codY	No Ct
14.4 µM Fe_H2O2 II	Reference	SybrGreen	codY	16.15
14.4 µM Fe_H2O2 II	Reference	SybrGreen	codY	16.27
14.4 µM Fe_H2O2 II	Reference	SybrGreen	codY	16.08
14.4 µM Fe_H2O2 II_-RT	-	SybrGreen	codY	No Ct
14.4 µM Fe_H2O2 III	Reference	SybrGreen	codY	21.26
14.4 µM Fe_H2O2 III	Reference	SybrGreen	codY	21.33
14.4 µM Fe_H2O2 III	Reference	SybrGreen	codY	21.23
14.4 µM Fe_H2O2 III_-RT	-	SybrGreen	codY	No Ct
14.4 µM Fe_5 mM PQ I	Reference	SybrGreen	codY	23.72
14.4 µM Fe_5 mM PQ I	Reference	SybrGreen	codY	23.62
14.4 µM Fe_5 mM PQ I	Reference	SybrGreen	codY	23.71
14.4 µM Fe_5 mM PQ I_-RT	-	SybrGreen	codY	No Ct
14.4 µM Fe_5 mM PQ II	Reference	SybrGreen	codY	17.8
14.4 µM Fe_5 mM PQ II	Reference	SybrGreen	codY	17.51
14.4 µM Fe_5 mM PQ II	Reference	SybrGreen	codY	17.71
14.4 µM Fe_5 mM PQ II_-RT	-	SybrGreen	codY	No Ct
14.4 µM Fe_5 mM PQ III	Reference	SybrGreen	codY	22.74
14.4 µM Fe_5 mM PQ III	Reference	SybrGreen	codY	22.61
14.4 µM Fe_5 mM PQ III	Reference	SybrGreen	codY	22.67
14.4 µM Fe_5 mM PQ III_-RT	-	SybrGreen	codY	37.56
14.4 µM Fe_5 mM PQ+O2 I	Reference	SybrGreen	codY	21.78
14.4 µM Fe_5 mM PQ+O2 I	Reference	SybrGreen	codY	22.05
14.4 µM Fe_5 mM PQ+O2 I	Reference	SybrGreen	codY	21.96
14.4 µM Fe_5 mM PQ+O2 I_-RT	-	SybrGreen	codY	35.64
14.4 µM Fe_5 mM PQ+O2 II	Reference	SybrGreen	codY	14.82
14.4 µM Fe_5 mM PQ+O2 II	Reference	SybrGreen	codY	14.58
14.4 µM Fe_5 mM PQ+O2 II	Reference	SybrGreen	codY	14.76
14.4 µM Fe_5 mM PQ+O2 II_-RT	-	SybrGreen	codY	No Ct
14.4 µM Fe_5 mM PQ+O2 III	Reference	SybrGreen	codY	20.83
14.4 µM Fe_5 mM PQ+O2 III	Reference	SybrGreen	codY	20.87
14.4 µM Fe_5 mM PQ+O2 III	Reference	SybrGreen	codY	20.97
14.4 µM Fe_5 mM PQ+O2 III_-RT	-	SybrGreen	codY	No Ct
0.2 nM Fe Cont. I	Reference	SybrGreen	codY	21.56
0.2 nM Fe Cont. I	Reference	SybrGreen	codY	21.61
0.2 nM Fe Cont. I	Reference	SybrGreen	codY	21.57
0.2 nM Fe Cont. I_-RT	-	SybrGreen	codY	No Ct
0.2 nM Fe Cont. II	Reference	SybrGreen	codY	15.47
0.2 nM Fe Cont. II	Reference	SybrGreen	codY	15.62
0.2 nM Fe Cont. II	Reference	SybrGreen	codY	15.6
0.2 nM Fe Cont. II_-RT	-	SybrGreen	codY	No Ct
0.2 nM Fe Cont. III	Reference	SybrGreen	codY	21.08
0.2 nM Fe Cont. III	Reference	SybrGreen	codY	20.99
0.2 nM Fe Cont. III	Reference	SybrGreen	codY	21.13
0.2 nM Fe Cont. III_-RT	-	SybrGreen	codY	35.2
0.2 nM Fe_O2 I	Reference	SybrGreen	codY	21.18
0.2 nM Fe_O2 I	Reference	SybrGreen	codY	21.29
0.2 nM Fe_O2 I	Reference	SybrGreen	codY	21.26
0.2 nM Fe_O2 I_-RT	-	SybrGreen	codY	No Ct
0.2 nM Fe_O2 II	Reference	SybrGreen	codY	15.09
0.2 nM Fe_O2 II	Reference	SybrGreen	codY	15.31
0.2 nM Fe_O2 II	Reference	SybrGreen	codY	15.14
0.2 nM Fe_O2 II_-RT	-	SybrGreen	codY	No Ct
0.2 nM Fe_O2 III	Reference	SybrGreen	codY	21.13
0.2 nM Fe_O2 III	Reference	SybrGreen	codY	21.03
0.2 nM Fe_O2 III	Reference	SybrGreen	codY	21.03
0.2 nM Fe_O2 III_-RT	-	SybrGreen	codY	No Ct
0.2 nM Fe_H2O2 I	Reference	SybrGreen	codY	21.59
0.2 nM Fe_H2O2 I	Reference	SybrGreen	codY	21.21
0.2 nM Fe_H2O2 I	Reference	SybrGreen	codY	21.67
0.2 nM Fe_H2O2 I_-RT	-	SybrGreen	codY	No Ct
0.2 nM Fe_H2O2 II	Reference	SybrGreen	codY	16.03
0.2 nM Fe_H2O2 II	Reference	SybrGreen	codY	16.17
0.2 nM Fe_H2O2 II	Reference	SybrGreen	codY	16.14
0.2 nM Fe_H2O2 II_-RT	-	SybrGreen	codY	No Ct
0.2 nM Fe_H2O2 III	Reference	SybrGreen	codY	20.75
0.2 nM Fe_H2O2 III	Reference	SybrGreen	codY	20.82
0.2 nM Fe_H2O2 III	Reference	SybrGreen	codY	21.3
0.2 nM Fe_H2O2 III_-RT	-	SybrGreen	codY	No Ct
0.2 nM Fe_5 mM PQ I	Reference	SybrGreen	codY	21.89
0.2 nM Fe_5 mM PQ I	Reference	SybrGreen	codY	22.18
0.2 nM Fe_5 mM PQ I	Reference	SybrGreen	codY	21.93
0.2 nM Fe_5 mM PQ I_-RT	-	SybrGreen	codY	No Ct
0.2 nM Fe_5 mM PQ II	Reference	SybrGreen	codY	16.57
0.2 nM Fe_5 mM PQ II	Reference	SybrGreen	codY	16.61
0.2 nM Fe_5 mM PQ II	Reference	SybrGreen	codY	16.61
0.2 nM Fe_5 mM PQ II_-RT	-	SybrGreen	codY	No Ct
0.2 nM Fe_5 mM PQ III	Reference	SybrGreen	codY	22.39
0.2 nM Fe_5 mM PQ III	Reference	SybrGreen	codY	22.37
0.2 nM Fe_5 mM PQ III	Reference	SybrGreen	codY	22.48
0.2 nM Fe_5 mM PQ III_-RT	-	SybrGreen	codY	No Ct
0.2 nM Fe_5 mM PQ+O2 I	Reference	SybrGreen	codY	21.06
0.2 nM Fe_5 mM PQ+O2 I	Reference	SybrGreen	codY	21.09
0.2 nM Fe_5 mM PQ+O2 I	Reference	SybrGreen	codY	21.15
0.2 nM Fe_5 mM PQ+O2 I_-RT	-	SybrGreen	codY	No Ct
0.2 nM Fe_5 mM PQ+O2 II	Reference	SybrGreen	codY	15.41
0.2 nM Fe_5 mM PQ+O2 II	Reference	SybrGreen	codY	15.69
0.2 nM Fe_5 mM PQ+O2 II	Reference	SybrGreen	codY	15.61
0.2 nM Fe_5 mM PQ+O2 II_-RT	-	SybrGreen	codY	No Ct
0.2 nM Fe_5 mM PQ+O2 III	Reference	SybrGreen	codY	21.23
0.2 nM Fe_5 mM PQ+O2 III	Reference	SybrGreen	codY	21.26
0.2 nM Fe_5 mM PQ+O2 III	Reference	SybrGreen	codY	21.26
0.2 nM Fe_5 mM PQ+O2 III_-RT	-	SybrGreen	codY	No Ct
0 Fe Cont. I	Reference	SybrGreen	codY	19.98
0 Fe Cont. I	Reference	SybrGreen	codY	20.1
0 Fe Cont. I	Reference	SybrGreen	codY	20.21
0 Fe Cont. I_-RT	-	SybrGreen	codY	No Ct
0 Fe Cont. II	Reference	SybrGreen	codY	15.09
0 Fe Cont. II	Reference	SybrGreen	codY	15.16
0 Fe Cont. II	Reference	SybrGreen	codY	15.03
0 Fe Cont. II_-RT	-	SybrGreen	codY	No Ct
0 Fe Cont. III	Reference	SybrGreen	codY	20.12
0 Fe Cont. III	Reference	SybrGreen	codY	20.27
0 Fe Cont. III	Reference	SybrGreen	codY	20.2
0 Fe Cont. III_-RT	-	SybrGreen	codY	35.2
0 Fe_O2 I	Reference	SybrGreen	codY	19.79
0 Fe_O2 I	Reference	SybrGreen	codY	19.62
0 Fe_O2 I	Reference	SybrGreen	codY	19.66
0 Fe_O2 I_-RT	-	SybrGreen	codY	No Ct
0 Fe_O2 II	Reference	SybrGreen	codY	15.13
0 Fe_O2 II	Reference	SybrGreen	codY	15.08
0 Fe_O2 II	Reference	SybrGreen	codY	15.1
0 Fe_O2 II_-RT	-	SybrGreen	codY	No Ct
0 Fe_O2 III	Reference	SybrGreen	codY	20.56
0 Fe_O2 III	Reference	SybrGreen	codY	20.22
0 Fe_O2 III	Reference	SybrGreen	codY	20.37
0 Fe_O2 III_-RT	-	SybrGreen	codY	No Ct
0 Fe_H2O2 I	Reference	SybrGreen	codY	20.29
0 Fe_H2O2 I	Reference	SybrGreen	codY	20.41
0 Fe_H2O2 I	Reference	SybrGreen	codY	20.24
0 Fe_H2O2 I_-RT	-	SybrGreen	codY	No Ct
0 Fe_H2O2 II	Reference	SybrGreen	codY	16.08
0 Fe_H2O2 II	Reference	SybrGreen	codY	16.07
0 Fe_H2O2 II	Reference	SybrGreen	codY	16.14
0 Fe_H2O2 II_-RT	-	SybrGreen	codY	No Ct
0 Fe_H2O2 III	Reference	SybrGreen	codY	21.07
0 Fe_H2O2 III	Reference	SybrGreen	codY	21.14
0 Fe_H2O2 III	Reference	SybrGreen	codY	21.02
0 Fe_H2O2 III_-RT	-	SybrGreen	codY	No Ct
0 Fe_5 mM PQ I	Reference	SybrGreen	codY	21.32
0 Fe_5 mM PQ I	Reference	SybrGreen	codY	21.15
0 Fe_5 mM PQ I	Reference	SybrGreen	codY	21.21
0 Fe_5 mM PQ I_-RT	-	SybrGreen	codY	No Ct
0 Fe_5 mM PQ II	Reference	SybrGreen	codY	17.32
0 Fe_5 mM PQ II	Reference	SybrGreen	codY	17.43
0 Fe_5 mM PQ II	Reference	SybrGreen	codY	17.36
0 Fe_5 mM PQ II_-RT	-	SybrGreen	codY	No Ct
0 Fe_5 mM PQ III	Reference	SybrGreen	codY	21.7
0 Fe_5 mM PQ III	Reference	SybrGreen	codY	21.59
0 Fe_5 mM PQ III	Reference	SybrGreen	codY	21.63
0 Fe_5 mM PQ III_-RT	-	SybrGreen	codY	No Ct
0 Fe_5 mM PQ+O2 I	Reference	SybrGreen	codY	21.02
0 Fe_5 mM PQ+O2 I	Reference	SybrGreen	codY	21.12
0 Fe_5 mM PQ+O2 I	Reference	SybrGreen	codY	21.16
0 Fe_5 mM PQ+O2 I_-RT	-	SybrGreen	codY	No Ct
0 Fe_5 mM PQ+O2 II	Reference	SybrGreen	codY	14.35
0 Fe_5 mM PQ+O2 II	Reference	SybrGreen	codY	14.05
0 Fe_5 mM PQ+O2 II	Reference	SybrGreen	codY	14.17
0 Fe_5 mM PQ+O2 II_-RT	-	SybrGreen	codY	No Ct
0 Fe_5 mM PQ+O2 III	Reference	SybrGreen	codY	20.53
0 Fe_5 mM PQ+O2 III	Reference	SybrGreen	codY	20.48
0 Fe_5 mM PQ+O2 III	Reference	SybrGreen	codY	20.41
0 Fe_5 mM PQ+O2 III_-RT	-	SybrGreen	codY	No Ct
14.4 µM Fe Cont. I	GOI	SybrGreen	fldX	23.34
14.4 µM Fe Cont. I	GOI	SybrGreen	fldX	23.35
14.4 µM Fe Cont. I	GOI	SybrGreen	fldX	23.43
14.4 µM Fe Cont. I_-RT	-	SybrGreen	fldX	No Ct
14.4 µM Fe Cont. II	GOI	SybrGreen	fldX	24.38
14.4 µM Fe Cont. II	GOI	SybrGreen	fldX	24.43
14.4 µM Fe Cont. II	GOI	SybrGreen	fldX	24.14
14.4 µM Fe Cont. II_-RT	-	SybrGreen	fldX	No Ct
14.4 µM Fe Cont. III	GOI	SybrGreen	fldX	23.73
14.4 µM Fe Cont. III	GOI	SybrGreen	fldX	23.56
14.4 µM Fe Cont. III	GOI	SybrGreen	fldX	23.77
14.4 µM Fe Cont. III_-RT	-	SybrGreen	fldX	No Ct
14.4 µM Fe_O2 I	GOI	SybrGreen	fldX	15.79
14.4 µM Fe_O2 I	GOI	SybrGreen	fldX	15.67
14.4 µM Fe_O2 I	GOI	SybrGreen	fldX	15.86
14.4 µM Fe_O2 I_-RT	-	SybrGreen	fldX	No Ct
14.4 µM Fe_O2 II	GOI	SybrGreen	fldX	15.17
14.4 µM Fe_O2 II	GOI	SybrGreen	fldX	15.22
14.4 µM Fe_O2 II	GOI	SybrGreen	fldX	15.16
14.4 µM Fe_O2 II_-RT	-	SybrGreen	fldX	No Ct
14.4 µM Fe_O2 III	GOI	SybrGreen	fldX	15.75
14.4 µM Fe_O2 III	GOI	SybrGreen	fldX	15.65
14.4 µM Fe_O2 III	GOI	SybrGreen	fldX	15.52
14.4 µM Fe_O2 III_-RT	-	SybrGreen	fldX	No Ct
14.4 µM Fe_H2O2 I	GOI	SybrGreen	fldX	19.1
14.4 µM Fe_H2O2 I	GOI	SybrGreen	fldX	19.14
14.4 µM Fe_H2O2 I	GOI	SybrGreen	fldX	19.31
14.4 µM Fe_H2O2 I_-RT	-	SybrGreen	fldX	No Ct
14.4 µM Fe_H2O2 II	GOI	SybrGreen	fldX	19.53
14.4 µM Fe_H2O2 II	GOI	SybrGreen	fldX	19.2
14.4 µM Fe_H2O2 II	GOI	SybrGreen	fldX	19.78
14.4 µM Fe_H2O2 II_-RT	-	SybrGreen	fldX	No Ct
14.4 µM Fe_H2O2 III	GOI	SybrGreen	fldX	19.25
14.4 µM Fe_H2O2 III	GOI	SybrGreen	fldX	19.4
14.4 µM Fe_H2O2 III	GOI	SybrGreen	fldX	19.28
14.4 µM Fe_H2O2 III_-RT	-	SybrGreen	fldX	No Ct
14.4 µM Fe_5 mM PQ I	GOI	SybrGreen	fldX	22.75
14.4 µM Fe_5 mM PQ I	GOI	SybrGreen	fldX	22.94
14.4 µM Fe_5 mM PQ I	GOI	SybrGreen	fldX	22.9
14.4 µM Fe_5 mM PQ I_-RT	-	SybrGreen	fldX	No Ct
14.4 µM Fe_5 mM PQ II	GOI	SybrGreen	fldX	23.58
14.4 µM Fe_5 mM PQ II	GOI	SybrGreen	fldX	23.44
14.4 µM Fe_5 mM PQ II	GOI	SybrGreen	fldX	23.27
14.4 µM Fe_5 mM PQ II_-RT	-	SybrGreen	fldX	No Ct
14.4 µM Fe_5 mM PQ III	GOI	SybrGreen	fldX	22.85
14.4 µM Fe_5 mM PQ III	GOI	SybrGreen	fldX	22.87
14.4 µM Fe_5 mM PQ III	GOI	SybrGreen	fldX	23.01
14.4 µM Fe_5 mM PQ III_-RT	-	SybrGreen	fldX	No Ct
14.4 µM Fe_5 mM PQ+O2 I	GOI	SybrGreen	fldX	17.33
14.4 µM Fe_5 mM PQ+O2 I	GOI	SybrGreen	fldX	17.47
14.4 µM Fe_5 mM PQ+O2 I	GOI	SybrGreen	fldX	17.19
14.4 µM Fe_5 mM PQ+O2 I_-RT	-	SybrGreen	fldX	No Ct
14.4 µM Fe_5 mM PQ+O2 II	GOI	SybrGreen	fldX	14.92
14.4 µM Fe_5 mM PQ+O2 II	GOI	SybrGreen	fldX	15.2
14.4 µM Fe_5 mM PQ+O2 II	GOI	SybrGreen	fldX	15.25
14.4 µM Fe_5 mM PQ+O2 II_-RT	-	SybrGreen	fldX	No Ct
14.4 µM Fe_5 mM PQ+O2 III	GOI	SybrGreen	fldX	15.23
14.4 µM Fe_5 mM PQ+O2 III	GOI	SybrGreen	fldX	15.08
14.4 µM Fe_5 mM PQ+O2 III	GOI	SybrGreen	fldX	15.28
14.4 µM Fe_5 mM PQ+O2 III_-RT	-	SybrGreen	fldX	No Ct
0.2 nM Fe Cont. I	GOI	SybrGreen	fldX	23.34
0.2 nM Fe Cont. I	GOI	SybrGreen	fldX	23.39
0.2 nM Fe Cont. I	GOI	SybrGreen	fldX	23.41
0.2 nM Fe Cont. I_-RT	-	SybrGreen	fldX	No Ct
0.2 nM Fe Cont. II	GOI	SybrGreen	fldX	23.12
0.2 nM Fe Cont. II	GOI	SybrGreen	fldX	23.1
0.2 nM Fe Cont. II	GOI	SybrGreen	fldX	23.05
0.2 nM Fe Cont. II_-RT	-	SybrGreen	fldX	No Ct
0.2 nM Fe Cont. III	GOI	SybrGreen	fldX	23.73
0.2 nM Fe Cont. III	GOI	SybrGreen	fldX	23.64
0.2 nM Fe Cont. III	GOI	SybrGreen	fldX	23.72
0.2 nM Fe Cont. III_-RT	-	SybrGreen	fldX	No Ct
0.2 nM Fe_O2 I	GOI	SybrGreen	fldX	15.16
0.2 nM Fe_O2 I	GOI	SybrGreen	fldX	15.2
0.2 nM Fe_O2 I	GOI	SybrGreen	fldX	15.06
0.2 nM Fe_O2 I_-RT	-	SybrGreen	fldX	No Ct
0.2 nM Fe_O2 II	GOI	SybrGreen	fldX	15.05
0.2 nM Fe_O2 II	GOI	SybrGreen	fldX	15.05
0.2 nM Fe_O2 II	GOI	SybrGreen	fldX	15.12
0.2 nM Fe_O2 II_-RT	-	SybrGreen	fldX	No Ct
0.2 nM Fe_O2 III	GOI	SybrGreen	fldX	15.25
0.2 nM Fe_O2 III	GOI	SybrGreen	fldX	15.12
0.2 nM Fe_O2 III	GOI	SybrGreen	fldX	15.14
0.2 nM Fe_O2 III_-RT	-	SybrGreen	fldX	No Ct
0.2 nM Fe_H2O2 I	GOI	SybrGreen	fldX	18.52
0.2 nM Fe_H2O2 I	GOI	SybrGreen	fldX	18.56
0.2 nM Fe_H2O2 I	GOI	SybrGreen	fldX	18.81
0.2 nM Fe_H2O2 I_-RT	-	SybrGreen	fldX	No Ct
0.2 nM Fe_H2O2 II	GOI	SybrGreen	fldX	18.39
0.2 nM Fe_H2O2 II	GOI	SybrGreen	fldX	19.07
0.2 nM Fe_H2O2 II	GOI	SybrGreen	fldX	18.93
0.2 nM Fe_H2O2 II_-RT	-	SybrGreen	fldX	No Ct
0.2 nM Fe_H2O2 III	GOI	SybrGreen	fldX	18.33
0.2 nM Fe_H2O2 III	GOI	SybrGreen	fldX	18.04
0.2 nM Fe_H2O2 III	GOI	SybrGreen	fldX	18.21
0.2 nM Fe_H2O2 III_-RT	-	SybrGreen	fldX	No Ct
0.2 nM Fe_5 mM PQ I	GOI	SybrGreen	fldX	21.17
0.2 nM Fe_5 mM PQ I	GOI	SybrGreen	fldX	21.25
0.2 nM Fe_5 mM PQ I	GOI	SybrGreen	fldX	21.16
0.2 nM Fe_5 mM PQ I_-RT	-	SybrGreen	fldX	No Ct
0.2 nM Fe_5 mM PQ II	GOI	SybrGreen	fldX	21.89
0.2 nM Fe_5 mM PQ II	GOI	SybrGreen	fldX	21.84
0.2 nM Fe_5 mM PQ II	GOI	SybrGreen	fldX	21.71
0.2 nM Fe_5 mM PQ II_-RT	-	SybrGreen	fldX	No Ct
0.2 nM Fe_5 mM PQ III	GOI	SybrGreen	fldX	22.36
0.2 nM Fe_5 mM PQ III	GOI	SybrGreen	fldX	22.13
0.2 nM Fe_5 mM PQ III	GOI	SybrGreen	fldX	22.12
0.2 nM Fe_5 mM PQ III_-RT	-	SybrGreen	fldX	No Ct
0.2 nM Fe_5 mM PQ+O2 I	GOI	SybrGreen	fldX	16.42
0.2 nM Fe_5 mM PQ+O2 I	GOI	SybrGreen	fldX	16.27
0.2 nM Fe_5 mM PQ+O2 I	GOI	SybrGreen	fldX	16.2
0.2 nM Fe_5 mM PQ+O2 I_-RT	-	SybrGreen	fldX	No Ct
0.2 nM Fe_5 mM PQ+O2 II	GOI	SybrGreen	fldX	15
0.2 nM Fe_5 mM PQ+O2 II	GOI	SybrGreen	fldX	15.07
0.2 nM Fe_5 mM PQ+O2 II	GOI	SybrGreen	fldX	15.12
0.2 nM Fe_5 mM PQ+O2 II_-RT	-	SybrGreen	fldX	No Ct
0.2 nM Fe_5 mM PQ+O2 III	GOI	SybrGreen	fldX	15.47
0.2 nM Fe_5 mM PQ+O2 III	GOI	SybrGreen	fldX	15.8
0.2 nM Fe_5 mM PQ+O2 III	GOI	SybrGreen	fldX	15.62
0.2 nM Fe_5 mM PQ+O2 III_-RT	-	SybrGreen	fldX	No Ct
0 Fe Cont. I	GOI	SybrGreen	fldX	18.95
0 Fe Cont. I	GOI	SybrGreen	fldX	18.63
0 Fe Cont. I	GOI	SybrGreen	fldX	18.78
0 Fe Cont. I_-RT	-	SybrGreen	fldX	No Ct
0 Fe Cont. II	GOI	SybrGreen	fldX	19.3
0 Fe Cont. II	GOI	SybrGreen	fldX	19.28
0 Fe Cont. II	GOI	SybrGreen	fldX	19.25
0 Fe Cont. II_-RT	-	SybrGreen	fldX	No Ct
0 Fe Cont. III	GOI	SybrGreen	fldX	18.66
0 Fe Cont. III	GOI	SybrGreen	fldX	18.88
0 Fe Cont. III	GOI	SybrGreen	fldX	18.84
0 Fe Cont. III_-RT	-	SybrGreen	fldX	No Ct
0 Fe_O2 I	GOI	SybrGreen	fldX	14.21
0 Fe_O2 I	GOI	SybrGreen	fldX	14.17
0 Fe_O2 I	GOI	SybrGreen	fldX	14.25
0 Fe_O2 I_-RT	-	SybrGreen	fldX	No Ct
0 Fe_O2 II	GOI	SybrGreen	fldX	15.48
0 Fe_O2 II	GOI	SybrGreen	fldX	15.49
0 Fe_O2 II	GOI	SybrGreen	fldX	15.35
0 Fe_O2 II_-RT	-	SybrGreen	fldX	No Ct
0 Fe_O2 III	GOI	SybrGreen	fldX	15.2
0 Fe_O2 III	GOI	SybrGreen	fldX	15.23
0 Fe_O2 III	GOI	SybrGreen	fldX	15.21
0 Fe_O2 III_-RT	-	SybrGreen	fldX	No Ct
0 Fe_H2O2 I	GOI	SybrGreen	fldX	16.44
0 Fe_H2O2 I	GOI	SybrGreen	fldX	16.41
0 Fe_H2O2 I	GOI	SybrGreen	fldX	16.63
0 Fe_H2O2 I_-RT	-	SybrGreen	fldX	No Ct
0 Fe_H2O2 II	GOI	SybrGreen	fldX	18.16
0 Fe_H2O2 II	GOI	SybrGreen	fldX	17.83
0 Fe_H2O2 II	GOI	SybrGreen	fldX	18.08
0 Fe_H2O2 II_-RT	-	SybrGreen	fldX	No Ct
0 Fe_H2O2 III	GOI	SybrGreen	fldX	17.1
0 Fe_H2O2 III	GOI	SybrGreen	fldX	17.19
0 Fe_H2O2 III	GOI	SybrGreen	fldX	16.87
0 Fe_H2O2 III_-RT	-	SybrGreen	fldX	No Ct
0 Fe_5 mM PQ I	GOI	SybrGreen	fldX	16.6
0 Fe_5 mM PQ I	GOI	SybrGreen	fldX	16.68
0 Fe_5 mM PQ I	GOI	SybrGreen	fldX	16.59
0 Fe_5 mM PQ I_-RT	-	SybrGreen	fldX	No Ct
0 Fe_5 mM PQ II	GOI	SybrGreen	fldX	18.44
0 Fe_5 mM PQ II	GOI	SybrGreen	fldX	18.38
0 Fe_5 mM PQ II	GOI	SybrGreen	fldX	18.36
0 Fe_5 mM PQ II_-RT	-	SybrGreen	fldX	No Ct
0 Fe_5 mM PQ III	GOI	SybrGreen	fldX	17.25
0 Fe_5 mM PQ III	GOI	SybrGreen	fldX	17.32
0 Fe_5 mM PQ III	GOI	SybrGreen	fldX	17.23
0 Fe_5 mM PQ III_-RT	-	SybrGreen	fldX	No Ct
0 Fe_5 mM PQ+O2 I	GOI	SybrGreen	fldX	17.12
0 Fe_5 mM PQ+O2 I	GOI	SybrGreen	fldX	17.19
0 Fe_5 mM PQ+O2 I	GOI	SybrGreen	fldX	17.14
0 Fe_5 mM PQ+O2 I_-RT	-	SybrGreen	fldX	No Ct
0 Fe_5 mM PQ+O2 II	GOI	SybrGreen	fldX	15.93
0 Fe_5 mM PQ+O2 II	GOI	SybrGreen	fldX	15.87
0 Fe_5 mM PQ+O2 II	GOI	SybrGreen	fldX	15.89
0 Fe_5 mM PQ+O2 II_-RT	-	SybrGreen	fldX	No Ct
0 Fe_5 mM PQ+O2 III	GOI	SybrGreen	fldX	15.65
0 Fe_5 mM PQ+O2 III	GOI	SybrGreen	fldX	15.77
0 Fe_5 mM PQ+O2 III	GOI	SybrGreen	fldX	15.46
0 Fe_5 mM PQ+O2 III_-RT	-	SybrGreen	fldX	No Ct
