# Supplementary material for: Characterizing the flavodoxin landscape in Clostridioides difficile
Source: Microbiol Spectr. 2024 Feb 6;12(3):e01895-23. doi: 10.1128/spectrum.01895-23 (PMC10913485; doi:10.1128/spectrum.01895-23)
Supplement: Table S8 — RT-qPCR of CD2825. [file spectrum.01895-23-s0009.xlsx]

## Sheet: Tabelle1
Table S8 Raw data of RT-qPCR analysis of CD2825 transcription.
NTC - no template control
Sample Name	Sample Type	Dye	Gene	Ct
25 ng pool_codY_Rep.I	Standard	SybrGreen	codY	19.32
25 ng pool_codY_Rep.I	Standard	SybrGreen	codY	19.33
25 ng pool_codY_Rep.II	Standard	SybrGreen	codY	19.03
25 ng pool_codY_Rep.II	Standard	SybrGreen	codY	18.96
25 ng pool_codY_Rep.III	Standard	SybrGreen	codY	19
25 ng pool_codY_Rep.III	Standard	SybrGreen	codY	19.02
50 ng pool_codY_Rep.I	Standard	SybrGreen	codY	18.14
50 ng pool_codY_Rep.I	Standard	SybrGreen	codY	18.19
50 ng pool_codY_Rep.II	Standard	SybrGreen	codY	17.84
50 ng pool_codY_Rep.II	Standard	SybrGreen	codY	17.63
50 ng pool_codY_Rep.III	Standard	SybrGreen	codY	17.87
50 ng pool_codY_Rep.III	Standard	SybrGreen	codY	18.02
125 ng pool_codY_Rep.I	Standard	SybrGreen	codY	20.47
125 ng pool_codY_Rep.I	Standard	SybrGreen	codY	20.1
125 ng pool_codY_Rep.II	Standard	SybrGreen	codY	16.92
125 ng pool_codY_Rep.II	Standard	SybrGreen	codY	17.08
125 ng pool_codY_Rep.II	Standard	SybrGreen	codY	16.21
125 ng pool_codY_Rep.II	Standard	SybrGreen	codY	16.23
125 ng pool_codY_Rep.III	Standard	SybrGreen	codY	16.5
125 ng pool_codY_Rep.III	Standard	SybrGreen	codY	16.44
250 ng pool_codY_Rep.I	Standard	SybrGreen	codY	16.09
250 ng pool_codY_Rep.I	Standard	SybrGreen	codY	16
250 ng pool_codY_Rep.II	Standard	SybrGreen	codY	15.33
250 ng pool_codY_Rep.II	Standard	SybrGreen	codY	15.26
250 ng pool_codY_Rep.III	Standard	SybrGreen	codY	15.45
250 ng pool_codY_Rep.III	Standard	SybrGreen	codY	15.43
NTC_codY_Rep.I	NTC	SybrGreen	codY	No Ct
NTC_codY_Rep.I	NTC	SybrGreen	codY	No Ct
NTC_codY_Rep.II	NTC	SybrGreen	codY	No Ct
NTC_codY_Rep.II	NTC	SybrGreen	codY	No Ct
NTC_codY_Rep.III	NTC	SybrGreen	codY	No Ct
NTC_codY_Rep.III	NTC	SybrGreen	codY	No Ct
25 ng pool_CD2825_Rep.I	Standard	SybrGreen	CD2825	21.13
25 ng pool_CD2825_Rep.I	Standard	SybrGreen	CD2825	21.21
25 ng pool_CD2825_Rep.II	Standard	SybrGreen	CD2825	20.46
25 ng pool_CD2825_Rep.II	Standard	SybrGreen	CD2825	20.5
25 ng pool_CD2825_Rep.III	Standard	SybrGreen	CD2825	20.59
25 ng pool_CD2825_Rep.III	Standard	SybrGreen	CD2825	20.68
50 ng pool_CD2825_Rep.I	Standard	SybrGreen	CD2825	20.47
50 ng pool_CD2825_Rep.I	Standard	SybrGreen	CD2825	20.1
50 ng pool_CD2825_Rep.II	Standard	SybrGreen	CD2825	19.25
50 ng pool_CD2825_Rep.II	Standard	SybrGreen	CD2825	19.24
50 ng pool_CD2825_Rep.III	Standard	SybrGreen	CD2825	19.92
50 ng pool_CD2825_Rep.III	Standard	SybrGreen	CD2825	19.79
125 ng pool_CD2825_Rep.I	Standard	SybrGreen	CD2825	18.85
125 ng pool_CD2825_Rep.I	Standard	SybrGreen	CD2825	19.09
125 ng pool_CD2825_Rep.II	Standard	SybrGreen	CD2825	18.04
125 ng pool_CD2825_Rep.II	Standard	SybrGreen	CD2825	18.07
125 ng pool_CD2825_Rep.III	Standard	SybrGreen	CD2825	18.44
125 ng pool_CD2825_Rep.III	Standard	SybrGreen	CD2825	18.43
250 ng pool_CD2825_Rep.I	Standard	SybrGreen	CD2825	18.25
250 ng pool_CD2825_Rep.I	Standard	SybrGreen	CD2825	18.17
250 ng pool_CD2825_Rep.II	Standard	SybrGreen	CD2825	17
250 ng pool_CD2825_Rep.II	Standard	SybrGreen	CD2825	17.01
250 ng pool_CD2825_Rep.III	Standard	SybrGreen	CD2825	17.52
250 ng pool_CD2825_Rep.III	Standard	SybrGreen	CD2825	17.87
NTC_CD2825_Rep.I	NTC	SybrGreen	CD2825	No Ct
NTC_CD2825_Rep.I	NTC	SybrGreen	CD2825	No Ct
NTC_CD2825_Rep.II	NTC	SybrGreen	CD2825	No Ct
NTC_CD2825_Rep.II	NTC	SybrGreen	CD2825	No Ct
NTC_CD2825_Rep.III	NTC	SybrGreen	CD2825	No Ct
NTC_CD2825_Rep.III	NTC	SybrGreen	CD2825	No Ct
14.4 µM Fe Cont. I	Reference	SybrGreen	codY	15.59
14.4 µM Fe Cont. I	Reference	SybrGreen	codY	15.55
14.4 µM Fe Cont. I	Reference	SybrGreen	codY	15.75
14.4 µM Fe Cont. I_-RT	-	SybrGreen	codY	No Ct
14.4 µM Fe Cont. II	Reference	SybrGreen	codY	15.8
14.4 µM Fe Cont. II	Reference	SybrGreen	codY	15.77
14.4 µM Fe Cont. II	Reference	SybrGreen	codY	15.61
14.4 µM Fe Cont. II_-RT	-	SybrGreen	codY	No Ct
14.4 µM Fe Cont. III	Reference	SybrGreen	codY	16.12
14.4 µM Fe Cont. III	Reference	SybrGreen	codY	16.17
14.4 µM Fe Cont. III	Reference	SybrGreen	codY	16.14
14.4 µM Fe Cont. III_-RT	-	SybrGreen	codY	No Ct
14.4 µM Fe_O2 I	Reference	SybrGreen	codY	15.89
14.4 µM Fe_O2 I	Reference	SybrGreen	codY	16.01
14.4 µM Fe_O2 I	Reference	SybrGreen	codY	15.99
14.4 µM Fe_O2 I_-RT	-	SybrGreen	codY	No Ct
14.4 µM Fe_O2 II	Reference	SybrGreen	codY	16.12
14.4 µM Fe_O2 II	Reference	SybrGreen	codY	15.95
14.4 µM Fe_O2 II	Reference	SybrGreen	codY	15.97
14.4 µM Fe_O2 II_-RT	-	SybrGreen	codY	No Ct
14.4 µM Fe_O2 III	Reference	SybrGreen	codY	15.34
14.4 µM Fe_O2 III	Reference	SybrGreen	codY	15.42
14.4 µM Fe_O2 III	Reference	SybrGreen	codY	15.67
14.4 µM Fe_O2 III_-RT	-	SybrGreen	codY	No Ct
14.4 µM Fe_H2O2 I	Reference	SybrGreen	codY	15.46
14.4 µM Fe_H2O2 I	Reference	SybrGreen	codY	15.59
14.4 µM Fe_H2O2 I	Reference	SybrGreen	codY	15.56
14.4 µM Fe_H2O2 I_-RT	-	SybrGreen	codY	No Ct
14.4 µM Fe_H2O2 II	Reference	SybrGreen	codY	16.03
14.4 µM Fe_H2O2 II	Reference	SybrGreen	codY	16.03
14.4 µM Fe_H2O2 II	Reference	SybrGreen	codY	16.07
14.4 µM Fe_H2O2 II_-RT	-	SybrGreen	codY	No Ct
14.4 µM Fe_H2O2 III	Reference	SybrGreen	codY	16.15
14.4 µM Fe_H2O2 III	Reference	SybrGreen	codY	16.27
14.4 µM Fe_H2O2 III	Reference	SybrGreen	codY	16.08
14.4 µM Fe_H2O2 III_-RT	-	SybrGreen	codY	No Ct
14.4 µM Fe_5 mM PQ I	Reference	SybrGreen	codY	18.29
14.4 µM Fe_5 mM PQ I	Reference	SybrGreen	codY	18.04
14.4 µM Fe_5 mM PQ I	Reference	SybrGreen	codY	18.11
14.4 µM Fe_5 mM PQ I_-RT	-	SybrGreen	codY	No Ct
14.4 µM Fe_5 mM PQ II	Reference	SybrGreen	codY	17.05
14.4 µM Fe_5 mM PQ II	Reference	SybrGreen	codY	17.22
14.4 µM Fe_5 mM PQ II	Reference	SybrGreen	codY	17.19
14.4 µM Fe_5 mM PQ II_-RT	-	SybrGreen	codY	No Ct
14.4 µM Fe_5 mM PQ III	Reference	SybrGreen	codY	17.8
14.4 µM Fe_5 mM PQ III	Reference	SybrGreen	codY	17.51
14.4 µM Fe_5 mM PQ III	Reference	SybrGreen	codY	17.71
14.4 µM Fe_5 mM PQ III_-RT	-	SybrGreen	codY	37.56
14.4 µM Fe_5 mM PQ+O2 I	Reference	SybrGreen	codY	16.35
14.4 µM Fe_5 mM PQ+O2 I	Reference	SybrGreen	codY	16.26
14.4 µM Fe_5 mM PQ+O2 I	Reference	SybrGreen	codY	16.95
14.4 µM Fe_5 mM PQ+O2 I_-RT	-	SybrGreen	codY	35.64
14.4 µM Fe_5 mM PQ+O2 II	Reference	SybrGreen	codY	15.73
14.4 µM Fe_5 mM PQ+O2 II	Reference	SybrGreen	codY	15.67
14.4 µM Fe_5 mM PQ+O2 II	Reference	SybrGreen	codY	15.99
14.4 µM Fe_5 mM PQ+O2 II_-RT	-	SybrGreen	codY	No Ct
14.4 µM Fe_5 mM PQ+O2 III	Reference	SybrGreen	codY	14.82
14.4 µM Fe_5 mM PQ+O2 III	Reference	SybrGreen	codY	14.58
14.4 µM Fe_5 mM PQ+O2 III	Reference	SybrGreen	codY	14.76
14.4 µM Fe_5 mM PQ+O2 III_-RT	-	SybrGreen	codY	No Ct
0.2 nM Fe Cont. I	Reference	SybrGreen	codY	16.37
0.2 nM Fe Cont. I	Reference	SybrGreen	codY	16.2
0.2 nM Fe Cont. I	Reference	SybrGreen	codY	16.18
0.2 nM Fe Cont. I_-RT	-	SybrGreen	codY	No Ct
0.2 nM Fe Cont. II	Reference	SybrGreen	codY	15.71
0.2 nM Fe Cont. II	Reference	SybrGreen	codY	15.61
0.2 nM Fe Cont. II	Reference	SybrGreen	codY	15.65
0.2 nM Fe Cont. II_-RT	-	SybrGreen	codY	No Ct
0.2 nM Fe Cont. III	Reference	SybrGreen	codY	15.47
0.2 nM Fe Cont. III	Reference	SybrGreen	codY	15.62
0.2 nM Fe Cont. III	Reference	SybrGreen	codY	15.6
0.2 nM Fe Cont. III_-RT	-	SybrGreen	codY	35.2
0.2 nM Fe_O2 I	Reference	SybrGreen	codY	16.15
0.2 nM Fe_O2 I	Reference	SybrGreen	codY	16.16
0.2 nM Fe_O2 I	Reference	SybrGreen	codY	16.12
0.2 nM Fe_O2 I_-RT	-	SybrGreen	codY	No Ct
0.2 nM Fe_O2 II	Reference	SybrGreen	codY	15.53
0.2 nM Fe_O2 II	Reference	SybrGreen	codY	15.65
0.2 nM Fe_O2 II	Reference	SybrGreen	codY	15.47
0.2 nM Fe_O2 II_-RT	-	SybrGreen	codY	No Ct
0.2 nM Fe_O2 III	Reference	SybrGreen	codY	15.09
0.2 nM Fe_O2 III	Reference	SybrGreen	codY	15.31
0.2 nM Fe_O2 III	Reference	SybrGreen	codY	15.14
0.2 nM Fe_O2 III_-RT	-	SybrGreen	codY	No Ct
0.2 nM Fe_H2O2 I	Reference	SybrGreen	codY	16.08
0.2 nM Fe_H2O2 I	Reference	SybrGreen	codY	16.33
0.2 nM Fe_H2O2 I	Reference	SybrGreen	codY	16.29
0.2 nM Fe_H2O2 I_-RT	-	SybrGreen	codY	No Ct
0.2 nM Fe_H2O2 II	Reference	SybrGreen	codY	16.06
0.2 nM Fe_H2O2 II	Reference	SybrGreen	codY	15.66
0.2 nM Fe_H2O2 II	Reference	SybrGreen	codY	16.01
0.2 nM Fe_H2O2 II_-RT	-	SybrGreen	codY	No Ct
0.2 nM Fe_H2O2 III	Reference	SybrGreen	codY	16.03
0.2 nM Fe_H2O2 III	Reference	SybrGreen	codY	16.17
0.2 nM Fe_H2O2 III	Reference	SybrGreen	codY	16.14
0.2 nM Fe_H2O2 III_-RT	-	SybrGreen	codY	No Ct
0.2 nM Fe_5 mM PQ I	Reference	SybrGreen	codY	17.08
0.2 nM Fe_5 mM PQ I	Reference	SybrGreen	codY	16.99
0.2 nM Fe_5 mM PQ I	Reference	SybrGreen	codY	17.04
0.2 nM Fe_5 mM PQ I_-RT	-	SybrGreen	codY	No Ct
0.2 nM Fe_5 mM PQ II	Reference	SybrGreen	codY	15.78
0.2 nM Fe_5 mM PQ II	Reference	SybrGreen	codY	16.11
0.2 nM Fe_5 mM PQ II	Reference	SybrGreen	codY	16.04
0.2 nM Fe_5 mM PQ II_-RT	-	SybrGreen	codY	No Ct
0.2 nM Fe_5 mM PQ III	Reference	SybrGreen	codY	16.57
0.2 nM Fe_5 mM PQ III	Reference	SybrGreen	codY	16.61
0.2 nM Fe_5 mM PQ III	Reference	SybrGreen	codY	16.61
0.2 nM Fe_5 mM PQ III_-RT	-	SybrGreen	codY	No Ct
0.2 nM Fe_5 mM PQ+O2 I	Reference	SybrGreen	codY	15.94
0.2 nM Fe_5 mM PQ+O2 I	Reference	SybrGreen	codY	15.9
0.2 nM Fe_5 mM PQ+O2 I	Reference	SybrGreen	codY	15.56
0.2 nM Fe_5 mM PQ+O2 I_-RT	-	SybrGreen	codY	No Ct
0.2 nM Fe_5 mM PQ+O2 II	Reference	SybrGreen	codY	15.2
0.2 nM Fe_5 mM PQ+O2 II	Reference	SybrGreen	codY	15.08
0.2 nM Fe_5 mM PQ+O2 II	Reference	SybrGreen	codY	15.09
0.2 nM Fe_5 mM PQ+O2 II_-RT	-	SybrGreen	codY	No Ct
0.2 nM Fe_5 mM PQ+O2 III	Reference	SybrGreen	codY	15.41
0.2 nM Fe_5 mM PQ+O2 III	Reference	SybrGreen	codY	15.69
0.2 nM Fe_5 mM PQ+O2 III	Reference	SybrGreen	codY	15.61
0.2 nM Fe_5 mM PQ+O2 III_-RT	-	SybrGreen	codY	No Ct
0 Fe Cont. I	Reference	SybrGreen	codY	16.34
0 Fe Cont. I	Reference	SybrGreen	codY	16.48
0 Fe Cont. I	Reference	SybrGreen	codY	16.37
0 Fe Cont. I_-RT	-	SybrGreen	codY	No Ct
0 Fe Cont. II	Reference	SybrGreen	codY	15.21
0 Fe Cont. II	Reference	SybrGreen	codY	15.31
0 Fe Cont. II	Reference	SybrGreen	codY	15.23
0 Fe Cont. II_-RT	-	SybrGreen	codY	No Ct
0 Fe Cont. III	Reference	SybrGreen	codY	15.09
0 Fe Cont. III	Reference	SybrGreen	codY	15.16
0 Fe Cont. III	Reference	SybrGreen	codY	15.03
0 Fe Cont. III_-RT	-	SybrGreen	codY	No Ct
0 Fe_O2 I	Reference	SybrGreen	codY	14.44
0 Fe_O2 I	Reference	SybrGreen	codY	14.35
0 Fe_O2 I	Reference	SybrGreen	codY	14.52
0 Fe_O2 I_-RT	-	SybrGreen	codY	No Ct
0 Fe_O2 II	Reference	SybrGreen	codY	14.24
0 Fe_O2 II	Reference	SybrGreen	codY	14.42
0 Fe_O2 II	Reference	SybrGreen	codY	14.29
0 Fe_O2 II_-RT	-	SybrGreen	codY	No Ct
0 Fe_O2 III	Reference	SybrGreen	codY	15.13
0 Fe_O2 III	Reference	SybrGreen	codY	15.08
0 Fe_O2 III	Reference	SybrGreen	codY	15.1
0 Fe_O2 III_-RT	-	SybrGreen	codY	No Ct
0 Fe_H2O2 I	Reference	SybrGreen	codY	15.12
0 Fe_H2O2 I	Reference	SybrGreen	codY	15.2
0 Fe_H2O2 I	Reference	SybrGreen	codY	14.94
0 Fe_H2O2 I_-RT	-	SybrGreen	codY	No Ct
0 Fe_H2O2 II	Reference	SybrGreen	codY	15
0 Fe_H2O2 II	Reference	SybrGreen	codY	14.94
0 Fe_H2O2 II	Reference	SybrGreen	codY	15.13
0 Fe_H2O2 II_-RT	-	SybrGreen	codY	No Ct
0 Fe_H2O2 III	Reference	SybrGreen	codY	16.08
0 Fe_H2O2 III	Reference	SybrGreen	codY	16.07
0 Fe_H2O2 III	Reference	SybrGreen	codY	16.14
0 Fe_H2O2 III_-RT	-	SybrGreen	codY	No Ct
0 Fe_5 mM PQ I	Reference	SybrGreen	codY	16.1
0 Fe_5 mM PQ I	Reference	SybrGreen	codY	16.1
0 Fe_5 mM PQ I	Reference	SybrGreen	codY	16.12
0 Fe_5 mM PQ I_-RT	-	SybrGreen	codY	No Ct
0 Fe_5 mM PQ II	Reference	SybrGreen	codY	16.79
0 Fe_5 mM PQ II	Reference	SybrGreen	codY	16.41
0 Fe_5 mM PQ II	Reference	SybrGreen	codY	16.32
0 Fe_5 mM PQ II_-RT	-	SybrGreen	codY	No Ct
0 Fe_5 mM PQ III	Reference	SybrGreen	codY	17.32
0 Fe_5 mM PQ III	Reference	SybrGreen	codY	17.43
0 Fe_5 mM PQ III	Reference	SybrGreen	codY	17.36
0 Fe_5 mM PQ III_-RT	-	SybrGreen	codY	No Ct
0 Fe_5 mM PQ+O2 I	Reference	SybrGreen	codY	15.86
0 Fe_5 mM PQ+O2 I	Reference	SybrGreen	codY	15.4
0 Fe_5 mM PQ+O2 I	Reference	SybrGreen	codY	16
0 Fe_5 mM PQ+O2 I_-RT	-	SybrGreen	codY	No Ct
0 Fe_5 mM PQ+O2 II	Reference	SybrGreen	codY	14.76
0 Fe_5 mM PQ+O2 II	Reference	SybrGreen	codY	14.51
0 Fe_5 mM PQ+O2 II	Reference	SybrGreen	codY	14.6
0 Fe_5 mM PQ+O2 II_-RT	-	SybrGreen	codY	No Ct
0 Fe_5 mM PQ+O2 III	Reference	SybrGreen	codY	14.35
0 Fe_5 mM PQ+O2 III	Reference	SybrGreen	codY	14.05
0 Fe_5 mM PQ+O2 III	Reference	SybrGreen	codY	14.17
0 Fe_5 mM PQ+O2 III_-RT	-	SybrGreen	codY	No Ct
14.4 µM Fe Cont. I	GOI	SybrGreen	CD2825	18.08
14.4 µM Fe Cont. I	GOI	SybrGreen	CD2825	18.14
14.4 µM Fe Cont. I	GOI	SybrGreen	CD2825	18.25
14.4 µM Fe Cont. I_-RT	-	SybrGreen	CD2825	No Ct
14.4 µM Fe Cont. II	GOI	SybrGreen	CD2825	17.36
14.4 µM Fe Cont. II	GOI	SybrGreen	CD2825	17.24
14.4 µM Fe Cont. II	GOI	SybrGreen	CD2825	17.5
14.4 µM Fe Cont. II_-RT	-	SybrGreen	CD2825	No Ct
14.4 µM Fe Cont. III	GOI	SybrGreen	CD2825	17.67
14.4 µM Fe Cont. III	GOI	SybrGreen	CD2825	17.68
14.4 µM Fe Cont. III	GOI	SybrGreen	CD2825	17.68
14.4 µM Fe Cont. III_-RT	-	SybrGreen	CD2825	No Ct
14.4 µM Fe_O2 I	GOI	SybrGreen	CD2825	18.32
14.4 µM Fe_O2 I	GOI	SybrGreen	CD2825	18.54
14.4 µM Fe_O2 I	GOI	SybrGreen	CD2825	18.37
14.4 µM Fe_O2 I_-RT	-	SybrGreen	CD2825	No Ct
14.4 µM Fe_O2 II	GOI	SybrGreen	CD2825	17.3
14.4 µM Fe_O2 II	GOI	SybrGreen	CD2825	17.46
14.4 µM Fe_O2 II	GOI	SybrGreen	CD2825	17.46
14.4 µM Fe_O2 II_-RT	-	SybrGreen	CD2825	No Ct
14.4 µM Fe_O2 III	GOI	SybrGreen	CD2825	17.13
14.4 µM Fe_O2 III	GOI	SybrGreen	CD2825	17.09
14.4 µM Fe_O2 III	GOI	SybrGreen	CD2825	17.07
14.4 µM Fe_O2 III_-RT	-	SybrGreen	CD2825	No Ct
14.4 µM Fe_H2O2 I	GOI	SybrGreen	CD2825	17.05
14.4 µM Fe_H2O2 I	GOI	SybrGreen	CD2825	17.1
14.4 µM Fe_H2O2 I	GOI	SybrGreen	CD2825	16.72
14.4 µM Fe_H2O2 I_-RT	-	SybrGreen	CD2825	No Ct
14.4 µM Fe_H2O2 II	GOI	SybrGreen	CD2825	16.16
14.4 µM Fe_H2O2 II	GOI	SybrGreen	CD2825	16.11
14.4 µM Fe_H2O2 II	GOI	SybrGreen	CD2825	16.11
14.4 µM Fe_H2O2 II_-RT	-	SybrGreen	CD2825	No Ct
14.4 µM Fe_H2O2 III	GOI	SybrGreen	CD2825	16.63
14.4 µM Fe_H2O2 III	GOI	SybrGreen	CD2825	16.77
14.4 µM Fe_H2O2 III	GOI	SybrGreen	CD2825	16.6
14.4 µM Fe_H2O2 III_-RT	-	SybrGreen	CD2825	No Ct
14.4 µM Fe_5 mM PQ I	GOI	SybrGreen	CD2825	20.61
14.4 µM Fe_5 mM PQ I	GOI	SybrGreen	CD2825	20.54
14.4 µM Fe_5 mM PQ I	GOI	SybrGreen	CD2825	20.17
14.4 µM Fe_5 mM PQ I_-RT	-	SybrGreen	CD2825	No Ct
14.4 µM Fe_5 mM PQ II	GOI	SybrGreen	CD2825	18.4
14.4 µM Fe_5 mM PQ II	GOI	SybrGreen	CD2825	18.29
14.4 µM Fe_5 mM PQ II	GOI	SybrGreen	CD2825	18.31
14.4 µM Fe_5 mM PQ II_-RT	-	SybrGreen	CD2825	No Ct
14.4 µM Fe_5 mM PQ III	GOI	SybrGreen	CD2825	19.14
14.4 µM Fe_5 mM PQ III	GOI	SybrGreen	CD2825	19.25
14.4 µM Fe_5 mM PQ III	GOI	SybrGreen	CD2825	19.18
14.4 µM Fe_5 mM PQ III_-RT	-	SybrGreen	CD2825	No Ct
14.4 µM Fe_5 mM PQ+O2 I	GOI	SybrGreen	CD2825	18.83
14.4 µM Fe_5 mM PQ+O2 I	GOI	SybrGreen	CD2825	19.04
14.4 µM Fe_5 mM PQ+O2 I	GOI	SybrGreen	CD2825	19.11
14.4 µM Fe_5 mM PQ+O2 I_-RT	-	SybrGreen	CD2825	No Ct
14.4 µM Fe_5 mM PQ+O2 II	GOI	SybrGreen	CD2825	17.24
14.4 µM Fe_5 mM PQ+O2 II	GOI	SybrGreen	CD2825	17.23
14.4 µM Fe_5 mM PQ+O2 II	GOI	SybrGreen	CD2825	17.25
14.4 µM Fe_5 mM PQ+O2 II_-RT	-	SybrGreen	CD2825	No Ct
14.4 µM Fe_5 mM PQ+O2 III	GOI	SybrGreen	CD2825	16.46
14.4 µM Fe_5 mM PQ+O2 III	GOI	SybrGreen	CD2825	16.61
14.4 µM Fe_5 mM PQ+O2 III	GOI	SybrGreen	CD2825	16.72
14.4 µM Fe_5 mM PQ+O2 III_-RT	-	SybrGreen	CD2825	No Ct
0.2 nM Fe Cont. I	GOI	SybrGreen	CD2825	18.86
0.2 nM Fe Cont. I	GOI	SybrGreen	CD2825	19.03
0.2 nM Fe Cont. I	GOI	SybrGreen	CD2825	18.61
0.2 nM Fe Cont. I_-RT	-	SybrGreen	CD2825	No Ct
0.2 nM Fe Cont. II	GOI	SybrGreen	CD2825	17.26
0.2 nM Fe Cont. II	GOI	SybrGreen	CD2825	17.49
0.2 nM Fe Cont. II	GOI	SybrGreen	CD2825	17.37
0.2 nM Fe Cont. II_-RT	-	SybrGreen	CD2825	No Ct
0.2 nM Fe Cont. III	GOI	SybrGreen	CD2825	17.95
0.2 nM Fe Cont. III	GOI	SybrGreen	CD2825	17.76
0.2 nM Fe Cont. III	GOI	SybrGreen	CD2825	17.88
0.2 nM Fe Cont. III_-RT	-	SybrGreen	CD2825	No Ct
0.2 nM Fe_O2 I	GOI	SybrGreen	CD2825	18.37
0.2 nM Fe_O2 I	GOI	SybrGreen	CD2825	18.27
0.2 nM Fe_O2 I	GOI	SybrGreen	CD2825	18.51
0.2 nM Fe_O2 I_-RT	-	SybrGreen	CD2825	No Ct
0.2 nM Fe_O2 II	GOI	SybrGreen	CD2825	17.4
0.2 nM Fe_O2 II	GOI	SybrGreen	CD2825	17.38
0.2 nM Fe_O2 II	GOI	SybrGreen	CD2825	17.45
0.2 nM Fe_O2 II_-RT	-	SybrGreen	CD2825	No Ct
0.2 nM Fe_O2 III	GOI	SybrGreen	CD2825	16.61
0.2 nM Fe_O2 III	GOI	SybrGreen	CD2825	16.81
0.2 nM Fe_O2 III	GOI	SybrGreen	CD2825	16.61
0.2 nM Fe_O2 III_-RT	-	SybrGreen	CD2825	No Ct
0.2 nM Fe_H2O2 I	GOI	SybrGreen	CD2825	17.43
0.2 nM Fe_H2O2 I	GOI	SybrGreen	CD2825	17.39
0.2 nM Fe_H2O2 I	GOI	SybrGreen	CD2825	17.23
0.2 nM Fe_H2O2 I_-RT	-	SybrGreen	CD2825	No Ct
0.2 nM Fe_H2O2 II	GOI	SybrGreen	CD2825	16.33
0.2 nM Fe_H2O2 II	GOI	SybrGreen	CD2825	16.15
0.2 nM Fe_H2O2 II	GOI	SybrGreen	CD2825	16.22
0.2 nM Fe_H2O2 II_-RT	-	SybrGreen	CD2825	No Ct
0.2 nM Fe_H2O2 III	GOI	SybrGreen	CD2825	16.07
0.2 nM Fe_H2O2 III	GOI	SybrGreen	CD2825	16.67
0.2 nM Fe_H2O2 III	GOI	SybrGreen	CD2825	16.36
0.2 nM Fe_H2O2 III_-RT	-	SybrGreen	CD2825	No Ct
0.2 nM Fe_5 mM PQ I	GOI	SybrGreen	CD2825	19.66
0.2 nM Fe_5 mM PQ I	GOI	SybrGreen	CD2825	19.42
0.2 nM Fe_5 mM PQ I	GOI	SybrGreen	CD2825	19.23
0.2 nM Fe_5 mM PQ I_-RT	-	SybrGreen	CD2825	No Ct
0.2 nM Fe_5 mM PQ II	GOI	SybrGreen	CD2825	17.7
0.2 nM Fe_5 mM PQ II	GOI	SybrGreen	CD2825	17.83
0.2 nM Fe_5 mM PQ II	GOI	SybrGreen	CD2825	17.55
0.2 nM Fe_5 mM PQ II_-RT	-	SybrGreen	CD2825	No Ct
0.2 nM Fe_5 mM PQ III	GOI	SybrGreen	CD2825	18.35
0.2 nM Fe_5 mM PQ III	GOI	SybrGreen	CD2825	18.58
0.2 nM Fe_5 mM PQ III	GOI	SybrGreen	CD2825	18.52
0.2 nM Fe_5 mM PQ III_-RT	-	SybrGreen	CD2825	No Ct
0.2 nM Fe_5 mM PQ+O2 I	GOI	SybrGreen	CD2825	18.38
0.2 nM Fe_5 mM PQ+O2 I	GOI	SybrGreen	CD2825	18.52
0.2 nM Fe_5 mM PQ+O2 I	GOI	SybrGreen	CD2825	18.69
0.2 nM Fe_5 mM PQ+O2 I_-RT	-	SybrGreen	CD2825	No Ct
0.2 nM Fe_5 mM PQ+O2 II	GOI	SybrGreen	CD2825	17.15
0.2 nM Fe_5 mM PQ+O2 II	GOI	SybrGreen	CD2825	17.06
0.2 nM Fe_5 mM PQ+O2 II	GOI	SybrGreen	CD2825	17.23
0.2 nM Fe_5 mM PQ+O2 II_-RT	-	SybrGreen	CD2825	No Ct
0.2 nM Fe_5 mM PQ+O2 III	GOI	SybrGreen	CD2825	17.37
0.2 nM Fe_5 mM PQ+O2 III	GOI	SybrGreen	CD2825	17.33
0.2 nM Fe_5 mM PQ+O2 III	GOI	SybrGreen	CD2825	17.27
0.2 nM Fe_5 mM PQ+O2 III_-RT	-	SybrGreen	CD2825	No Ct
0 Fe Cont. I	GOI	SybrGreen	CD2825	19.95
0 Fe Cont. I	GOI	SybrGreen	CD2825	19.72
0 Fe Cont. I	GOI	SybrGreen	CD2825	19.97
0 Fe Cont. I_-RT	-	SybrGreen	CD2825	No Ct
0 Fe Cont. II	GOI	SybrGreen	CD2825	17.58
0 Fe Cont. II	GOI	SybrGreen	CD2825	17.76
0 Fe Cont. II	GOI	SybrGreen	CD2825	17.63
0 Fe Cont. II_-RT	-	SybrGreen	CD2825	No Ct
0 Fe Cont. III	GOI	SybrGreen	CD2825	17.95
0 Fe Cont. III	GOI	SybrGreen	CD2825	18.14
0 Fe Cont. III	GOI	SybrGreen	CD2825	17.99
0 Fe Cont. III_-RT	-	SybrGreen	CD2825	No Ct
0 Fe_O2 I	GOI	SybrGreen	CD2825	17.12
0 Fe_O2 I	GOI	SybrGreen	CD2825	17.24
0 Fe_O2 I	GOI	SybrGreen	CD2825	16.89
0 Fe_O2 I_-RT	-	SybrGreen	CD2825	No Ct
0 Fe_O2 II	GOI	SybrGreen	CD2825	16.17
0 Fe_O2 II	GOI	SybrGreen	CD2825	16.07
0 Fe_O2 II	GOI	SybrGreen	CD2825	16.15
0 Fe_O2 II_-RT	-	SybrGreen	CD2825	No Ct
0 Fe_O2 III	GOI	SybrGreen	CD2825	18.08
0 Fe_O2 III	GOI	SybrGreen	CD2825	17.6
0 Fe_O2 III	GOI	SybrGreen	CD2825	17.91
0 Fe_O2 III_-RT	-	SybrGreen	CD2825	No Ct
0 Fe_H2O2 I	GOI	SybrGreen	CD2825	16.84
0 Fe_H2O2 I	GOI	SybrGreen	CD2825	16.48
0 Fe_H2O2 I	GOI	SybrGreen	CD2825	16.26
0 Fe_H2O2 I_-RT	-	SybrGreen	CD2825	No Ct
0 Fe_H2O2 II	GOI	SybrGreen	CD2825	17.01
0 Fe_H2O2 II	GOI	SybrGreen	CD2825	16.62
0 Fe_H2O2 II	GOI	SybrGreen	CD2825	16.72
0 Fe_H2O2 II_-RT	-	SybrGreen	CD2825	No Ct
0 Fe_H2O2 III	GOI	SybrGreen	CD2825	18.02
0 Fe_H2O2 III	GOI	SybrGreen	CD2825	18.03
0 Fe_H2O2 III	GOI	SybrGreen	CD2825	18.1
0 Fe_H2O2 III_-RT	-	SybrGreen	CD2825	No Ct
0 Fe_5 mM PQ I	GOI	SybrGreen	CD2825	19.17
0 Fe_5 mM PQ I	GOI	SybrGreen	CD2825	18.92
0 Fe_5 mM PQ I	GOI	SybrGreen	CD2825	19.04
0 Fe_5 mM PQ I_-RT	-	SybrGreen	CD2825	No Ct
0 Fe_5 mM PQ II	GOI	SybrGreen	CD2825	18.17
0 Fe_5 mM PQ II	GOI	SybrGreen	CD2825	18.2
0 Fe_5 mM PQ II	GOI	SybrGreen	CD2825	18.27
0 Fe_5 mM PQ II_-RT	-	SybrGreen	CD2825	No Ct
0 Fe_5 mM PQ III	GOI	SybrGreen	CD2825	19.9
0 Fe_5 mM PQ III	GOI	SybrGreen	CD2825	20.03
0 Fe_5 mM PQ III	GOI	SybrGreen	CD2825	20.03
0 Fe_5 mM PQ III_-RT	-	SybrGreen	CD2825	No Ct
0 Fe_5 mM PQ+O2 I	GOI	SybrGreen	CD2825	18.07
0 Fe_5 mM PQ+O2 I	GOI	SybrGreen	CD2825	17.73
0 Fe_5 mM PQ+O2 I	GOI	SybrGreen	CD2825	17.64
0 Fe_5 mM PQ+O2 I_-RT	-	SybrGreen	CD2825	No Ct
0 Fe_5 mM PQ+O2 II	GOI	SybrGreen	CD2825	15.6
0 Fe_5 mM PQ+O2 II	GOI	SybrGreen	CD2825	15.44
0 Fe_5 mM PQ+O2 II	GOI	SybrGreen	CD2825	15.33
0 Fe_5 mM PQ+O2 II_-RT	-	SybrGreen	CD2825	No Ct
0 Fe_5 mM PQ+O2 III	GOI	SybrGreen	CD2825	16.72
0 Fe_5 mM PQ+O2 III	GOI	SybrGreen	CD2825	17.39
0 Fe_5 mM PQ+O2 III	GOI	SybrGreen	CD2825	17.05
0 Fe_5 mM PQ+O2 III_-RT	-	SybrGreen	CD2825	No Ct
